# Supplementary material for: Structural and functional studies of rabbit SAMD9 reveal a distinct tRNase module that underlies the antiviral activity
Source: PLoS Pathog. 2025 Jul 31;21(7):e1013118. doi: 10.1371/journal.ppat.1013118 (PMC12331169; doi:10.1371/journal.ppat.1013118)
Supplement: S1 Data — The data file is related to S1B Fig. (FASTA) [file ppat.1013118.s007.fasta]

>ref|NP_001180236.1|  [chromosome=7] [organism=Homo sapiens] [gcode=1] [map=7q21.2] sterile alpha motif domain-containing protein 9 [Homo sapiens]
SID-LTCVSYPFDEFSNPYRYKLDF-SLQ-PETGPGNLIDPIHEFKAFTNTATATEEDVKMKFSNEVFRFASACMNSRTNGTIHFGVKDKPHG---KIVGIKVTNDTKEALINHFNLMINKYFE-DHQVQQAKKCIREPRFVEVLLPNSTLSDRFVIEVDIIPQFSECQYDYFQIKMQNYN-NK--IWEQSKKFSLFVRDGTSSKDIT-----KNKVDFRAFKADFKTLA-ESRKAAEE--KFRAKTN
>ref|XP_001167273.1|  [chromosome=6] [completeness=complete] [organism=Pan troglodytes] [isolate=AG18354] [gcode=1] [sex=male] [cell_line=AG18354] [cell_type=lymphoblastoid] [tissue_type=blood] sterile alpha motif domain-containing protein 9 [Pan troglodytes]
SID-LTCVSYPFDEFSNPYRYKLDF-SLQ-PETGPGNLIDPIHEFKAFTNTATATEEDVKMKFSNEVFRFASACMNSRTNGTIHFGVKDKPHG---KIVGIKVTNDTKEALINHFNLMINKYFE-DHQVQQAKKCIREPRFVEVLLPNSTLSDRFVIEVDIIPQFSECQYDYFQIKMQNYN-NK--TWEQSKKFSLFVRDGTSSRDIT-----KNKVDFRAFKADFKTLA-ESRKAAEE--KFRAKTN
>ref|XP_004045789.1|  [chromosome=6] [completeness=complete] [organism=Gorilla gorilla gorilla] [isolate=KB3781] [sub_species=gorilla] [gcode=1] [sex=male] [tissue_type=Fibroblast] [dev_stage=Mature] sterile alpha motif domain-containing protein 9 [Gorilla gorilla gorilla]
SID-LTCVSYPFDEFSNPYRYKLDF-SLQ-PETGPGNLIDPIHEFKAFTNTATATEEDVKMKFSNEVFRFASACMNSRTNGTIHFGVKDKPHG---KIVGIKVTSDTKEALINHFNLMINKYFE-DHQVQQAKKCIREPRFVEVLLPNSTLSDRFVIEVDIIPQFSECQYDYFQIKMQNYN-NK--TWEQSKNFSLFVRDGTSSKDIT-----KNKVDFRAFKADFKTLA-ESRKAAEE--KFRAKTN
>ref|XP_055128666.1|  [chromosome=3] [completeness=complete] [organism=Symphalangus syndactylus] [isolate=Jambi] [gcode=1] [sex=male] [cell_line=Jambi] [cell_type=lymphoblastoid] [tissue_type=blood] sterile alpha motif domain-containing protein 9 [Symphalangus syndactylus]
SID-LTCVSYPFDEFSNPYRYKLHF-SLQ-PETGPGNLIDPIHEFKAFTNTATATEEDVKMKFSNEVFRFASACMNSRTNGTIHFGVKDKPHG---KIVGVKVTNDTKEALINHFNLMINKYFE-DHQVQQAKKCIREPRFVEVLLPNSTPSDRFVIEVDIIPQFSECQYDYFQIKMQNYN-NK--TWEQSKKFSLFVRDGPSSKDIM-----KNKVDFRAFKADFKTLA-ESRKAAEE--KFRAKTN
>ref|XP_054352670.1|  [chromosome=6] [completeness=complete] [organism=Pongo pygmaeus] [isolate=AG05252] [gcode=1] [sex=male] [tissue_type=fibroblast] sterile alpha motif domain-containing protein 9 [Pongo pygmaeus]
SID-LNCVSYPFDEFSNPYRYKLDF-ILQ-PETGPGNLIDPIHEFKAFTNTATATEEDVKMKFSNEVFRFASACMNSRTNGTIHFGVIDKPHG---KIVGIKVTSDTKEALINHFNLMINKYFE-DHQVQQAKKCIREPRFVEVLLPNSTLSDRFVIEVDIIPQFSECQYDYFQIKMQNYN-NK--TWEQSKKFSLFVREGTSSKDIM-----KNKVDFRTFKADFKTLA-ESRKAAEE--KFRAKTN
>ref|XP_001090497.2|  [location=chromosome] [chromosome=3] [completeness=complete] [organism=Macaca mulatta] [isolate=AG07107] [bio_material=Coriell:AG07107] [gcode=1] [sex=female] [tissue_type=fibroblast] sterile alpha motif domain-containing protein 9 [Macaca mulatta]
SID-LTCVSYPFDEFSNPYRYKLDF-ILQ-PETGPGNLIDPIHEFKAFTNTETATEEDVKMKFSNEVFRFASACMNSRTNGTIHFGVKDKPHG---KIVGVKVTSDTKEALINHFNLMINKYFE-DHQVQQAKKCIREPRFVEVLLPNSTLSDRFVIEVDIIPQFSECQYDYFQIKIQNYN-NK--TWEQSKKFSVFVRDGTSSKDIM-----KNKADFRTFKADFKTLA-ESRKAAEE--KFRAKTN
>ref|XP_011853659.1|  [chromosome=Unknown] [completeness=complete] [organism=Mandrillus leucophaeus] [isolate=KB7577] [gcode=1] [sex=female] [tissue_type=heart] PREDICTED: sterile alpha motif domain-containing protein 9 [Mandrillus leucophaeus]
SID-LTCVSYPFDEFSNPYRYKLDF-ILQ-PETGPGNLIDPIHEFKAFTNTETATEEDVKMKFSNEVFRFASACMNSRTNGTIHFGVKDKPHG---KIVGVKVTSDTKEALINHFNLMINKYFE-DHQVQQAKKCIREPRFVEVLLPNSTLSDRFVIEVDIIPQFSECQYDYFQIKIQNYN-NK--TWEQSKKFSVFVRDGTSSKDIM-----KNKADFRTFKADFKTLA-ESRKAAEE--KFRAKTN
>ref|XP_003896375.1|  [location=chromosome] [chromosome=4] [completeness=complete] [organism=Papio anubis] [isolate=15944] [gcode=1] [sex=male] [tissue_type=whole blood] sterile alpha motif domain-containing protein 9 [Papio anubis]
SID-LTCVSYPFDEFSNPYRYKLDF-ILQ-PETGPGNLIDPIHEFKAFTNTETATEEDVKMKFSNEVFRFASACMNSRTNGTIHFGVKDKPHG---KIVGVKVTSDTKEALINHFNLMINKYFE-DHQVQQAKKCIREPRFVEVLLPNSTLSDRFVIEVDIIPQFSECQYDYFQIKIQNYN-NK--TWEQSKKFSVFVRDGTSSKDIM-----KNKADFRTFKADFKTLA-ESRKAAEE--KFRAKTN
>ref|XP_011887444.1|  [chromosome=Unknown] [completeness=complete] [organism=Cercocebus atys] [isolate=FAK] [gcode=1] [sex=female] [tissue_type=blood] PREDICTED: sterile alpha motif domain-containing protein 9 [Cercocebus atys]
SID-LTCVSYPFDEFSNPYRYKLDF-ILQ-PETGPGNLIDPIHEFKAFTNTETATEEDVKMKFSNEVFRFASACMNSRTNGTIHFGVKDKPHG---KIVGVKVTSDTKEALINHFNLMINKYFE-DHQVQQAKKCIREPRFVEVLLPNSTLSDRFVIEVDIIPQFSECQYDYFQIKIQNYN-NK--TWEQSKKFSVFVRDGTSSKDIM-----KNKADFRTFKADFKTLA-ESRKAAEE--KFRAKTN
>ref|XP_025235592.1|  [location=chromosome] [chromosome=3] [completeness=complete] [organism=Theropithecus gelada] [isolate=Dixy] [gcode=1] [sex=female] [tissue_type=whole blood] [dev_stage=adult] [geo_loc_name=Ethiopia: Simien Mountains] [collection_date=Nov-2017] [collected_by=Simien Mountains Gelada Research Project] sterile alpha motif domain-containing protein 9 [Theropithecus gelada]
SID-LTCVSYPFDEFSNPYRYKLDF-ILQ-PETGPGNLIDPIHEFKAFTNTETATEEDVKMKFSNEVFRFASACMNSRTNGTIHFGVKDKPHG---KIVGVKVTSDTKEALINHFNLMINKYFE-DHQVQQAKKCIREPRFVEVLLPNSTLSDRFVIEVDIIPQFSECQYDYFQIKIQNYN-NK--TWEQSKKFSVFVRDGTSSKDIM-----KNKADFRTFKADFKTLA-ESRKAAEE--KFRAKTN
>ref|XP_005550278.3|  [chromosome=3] [completeness=complete] [organism=Macaca fascicularis] [isolate=582-1] [gcode=1] [sex=female] [tissue_type=parthenogenetic embryonic stem cells] sterile alpha motif domain-containing protein 9 [Macaca fascicularis]
SID-LTCVSYPFDEFSNPYRYKLDF-ILQ-PETGPGNLIDPIHEFKAFTNTETATEEDVKMKFSNEVFRFASACMNSRTNGTIHFGVKDKPHG---KIVGVKVTSDTKEALINHFNLMINKYFE-DHQVQQAKKCIREPRFVEVLLPNSTLSDRFVIEVDIIPQFSECQYDYFQIKIQNYN-NK--TWEQSKKFSVFVRDGTSSKDIM-----KNKADFRTFKTDFKTLA-ESRKAAEE--KFRAKTN
>ref|XP_002818257.3|  [chromosome=6] [completeness=complete] [organism=Pongo abelii] [isolate=AG06213] [gcode=1] [sex=male] [tissue_type=fibroblast] sterile alpha motif domain-containing protein 9 [Pongo abelii]
SID-LNCVSYPFDEFSNPYRYKLDF-ILQ-PETGPGNLIDPIHEFKAFTNTATATEEDVKMKFSNEVFRFASACMNSRTNGTIHFGVIDKPHG---KIVGIKVTSDTKEALINHFNLMINKYFE-DHQVQQAKKCIREPRFVEVLLPNSTLSDRFVIEVDIILQFSECQYDYFQIKMQNYN-NK--TWEQSKKFSLFVREGTSSKDIM-----KNKVDFRTFKADFKTLA-ESRKAAEE--KFRAKTN
>ref|XP_007980346.2|  [chromosome=Unknown] [completeness=complete] [organism=Chlorocebus sabaeus] [strain=WHO RCB 10-87] [gb_synonym=Cercopithecus sabaeus] [gcode=1] [sex=female] [tissue_type=kidney epithelium] sterile alpha motif domain-containing protein 9 [Chlorocebus sabaeus]
SID-LTCVSYPFDEFSNPYRYKLDF-ILQ-PETGPGNLIDPIHEFKAFTNTETATEEDVKMKFSNEVFRFASACMNSRTNGTIHFGVKDKPHG---KIVGVKVTSDTKEALINHFNLMINKYFE-DHQVQQAKKCIREPRFVEVLLPNSTLSDRFVIEVDIIPQFSECQYDYFQIKIQNYN-NK--TWEQSKKFSVFLRDGTSSKDIM-----KNKADFRTFKADFKRLA-ESRKAAEE--KFRAKTN
>ref|XP_012502835.1|  [chromosome=Unknown] [completeness=complete] [organism=Propithecus coquereli] [isolate=6110/MARCELLA] [gcode=1] [sex=female] [tissue_type=kidney] PREDICTED: sterile alpha motif domain-containing protein 9 [Propithecus coquereli]
SIE-LTCVAYPFDEFSNPYRYKLHF-SLQ-PETGPRNLIDPIHEFKAFTNTGTATEEDVKMKFSNEVFRFASACMNSRTNGTIHFGVKDKPHG---KIVGVKFTSVTKEALIDHFNLMIHQYFE-DHRVQQAKKCIREPRFVEVLLPNSTLSDRFVIEVDVIPQYSECEDDYFQIKMQNYN-NK--TWEQSPKFSVFVRHGASSKDIM-----KNKADFREFKLDLKTLA-ESRKEAEE--KFRVKTN
>ref|XP_069318867.1|  [chromosome=29] [completeness=complete] [organism=Eulemur rufifrons] [isolate=Redbay] [gcode=1] [sex=female] [tissue_type=kidney] [dev_stage=adult] [geo_loc_name=Madagascar] [isolation_source=captive animal at Duke Lemur Center, NC] [collection_date=2023-01-11] sterile alpha motif domain-containing protein 9 [Eulemur rufifrons]
SIE-LTCVAYPFDEFSNPYRYKLHF-SLQ-PETGPHNLIDPIHEFKAFTNTETATEEDVKMKFSNEVFRFASACMNSRTNGTIHFGVKDKPHG---KIVGVKFTSVTKEALIDHFNLMIHQYFE-DHQVQQAKKCIREPRFVEVLLPNSIPSDRFVIEVDVIPQYSECEHDYFQIKMQNCN-NK--TWEQSPKFSIFVRHGASSKDIM-----KNKADFREFKLDLKTLA-ESRKEAEE--KFRVKTN
>ref|XP_008570528.1|  [chromosome=Unknown] [completeness=complete] [organism=Galeopterus variegatus] [gcode=1] [sex=male] [geo_loc_name=Indonesia: West Java] [collected_by=Minoru Baba] PREDICTED: sterile alpha motif domain-containing protein 9 [Galeopterus variegatus]
SIE-LTCVSYPFDEFSNPYRYKMHF-CLQ-PETGPRNLIDPIHEFKAFTNTETATEEDIKMKFSNEVFRFAAACMNSRTNGTIHFGVKDKPHG---KIVGTKVINVTKDALISHFNLMIHQYFE-DHQVQQAKKCIREPRFVEVLLPNSTLSDRCVIEVDVIPQYSECKHDYFQVKMQNYN-NK--TWEQSSKVSVFVRDGASTKDLM-----KNKVDFRAFKLDLKTLA-ESRKEAEE--KCRVKTN
>ref|XP_062957119.1|  [chromosome=6] [completeness=complete] [organism=Cynocephalus volans] [isolate=mCynVol1] [gcode=1] [sex=male] [tissue_type=heart, kidney] [dev_stage=adult] [geo_loc_name=Philippines: Leyte Province, Leyte Island, Baybay] [lat_lon=10.75 N 124.8 E] [collection_date=1987-04-06] [collected_by=Paul D. Helderman] sterile alpha motif domain-containing protein 9 [Cynocephalus volans]
STE-LTCVSYPFDEFSNPYRYKLHF-CLQ-PETGPRNLIDPIHEFKAFTNTETATEEDIKMKFSNEVFRFAAACMNSRTNGTIHFGVKDKPHG---KIVGTKVISVTKDALINHFNLMIHQYFE-DHQVQQAKKCIREPRFVEVLMPNSTLSDKCVIEVDVIPQYSECKHDYFQVKMQNYN-NK--TWEQSSKFSVFVRDGASTKDLM-----KNKVDFRAFKLDLKTLA-ESRKEAEE--KCRVKTS
>ref|XP_014643658.1|  [chromosome=Unknown] [completeness=complete] [organism=Ceratotherium simum simum] [isolate=SDZICR_KB13650] [sub_species=simum] [gcode=1] [sex=female] [geo_loc_name=USA: San Diego Zoo, California] PREDICTED: sterile alpha motif domain-containing protein 9 [Ceratotherium simum simum]
SIE-LTCISYPFDEFSDPYRYKLNF-SLQ-PETGPLNLIDPIHEFKAFTNTERATEEDVKMKFSNEVFRFASACMNSRTNGTIHFGVKDKPHG---KIVGVKVTSVTKETLIDHFNLMICQYFE-DHQVQKAKKCIREPRFVEVLLPNSTPSDRFVIEVDVIPKYSECEHDYFQIKMQNYN-NK--TWTQSSKFSVFVRDGASSKDIV-----KNNADFKSFKLDLKTLA-ESRREAEE--KYRVKTN
>ref|XP_006155597.1|  [chromosome=Unknown] [completeness=complete] [organism=Tupaia chinensis] [gcode=1] [sex=male] [geo_loc_name=China] sterile alpha motif domain-containing protein 9 [Tupaia chinensis]
SIE-LMCASYPFDRFSDPYRYKLHF-NLQ-PETGPHNLIDPIHEFKAFTNTETATEVDVKMKFSNEVFKFASACMNSRTNGTIHFGVQDKPHG---KIVGVKLTNVTKEALIDHFNLMIHQYFE-DHQVQQAKKCIREPRFVEVLLPNSTLSDRFVIEVDVIPQYSECAYDYFQIKVQNYK-NK--MWEQSPKFSVFVRDGASTKDIM-----KNKTDFRAFKLDLKPLA-ESRKEAEE--KLRVKSN
>ref|XP_058381579.1|  [chromosome=3] [completeness=complete] [organism=Diceros bicornis minor] [isolate=mBicDic1] [sub_species=minor] [gcode=1] [sex=female] [tissue_type=blood] [dev_stage=juvenile] [geo_loc_name=USA] [lat_lon=32.1795 N 97.7972 W] [collected_by=Budhan Pukazhenthi] sterile alpha motif domain-containing protein 9 isoform X2 [Diceros bicornis minor]
SIE-LTCISYPFDEFSDPYRYKLNF-SLQ-PETGPLNLIDPIHEFKAFTNTERATEEDVKMKFSNEVFRFASACMNSRTNGTIHFGVKDKPHG---KIVGVKVTSVTKETLIDHFNLMICQYFE-DHQVQKAKKCIREPRFVEVLLPNSTPSDRFVIEVDVIPKYSECEHDYFQIKMQNYN-NK--TWTQSSKFSVFVRDGASSKDIV-----KNNADFKSFKLDLKTLA-ESRREAEE--RYRVKTN
>ref|XP_058381571.1|  [chromosome=3] [completeness=complete] [organism=Diceros bicornis minor] [isolate=mBicDic1] [sub_species=minor] [gcode=1] [sex=female] [tissue_type=blood] [dev_stage=juvenile] [geo_loc_name=USA] [lat_lon=32.1795 N 97.7972 W] [collected_by=Budhan Pukazhenthi] sterile alpha motif domain-containing protein 9 isoform X1 [Diceros bicornis minor]
SIE-LTCISYPFDEFSDPYRYKLNF-SLQ-PETGPLNLIDPIHEFKAFTNTERATEEDVKMKFSNEVFRFASACMNSRTNGTIHFGVKDKPHG---KIVGVKVTSVTKETLIDHFNLMICQYFE-DHQVQKAKKCIREPRFVEVLLPNSTPSDRFVIEVDVIPKYSECEHDYFQIKMQNYN-NK--TWTQSSKFSVFVRDGASSKDIV-----KNNADFKSFKLDLKTLA-ESRREAEE--RYRVKTN
>ref|XP_045420643.1|  [location=chromosome] [chromosome=11] [completeness=complete] [organism=Lemur catta] [isolate=mLemCat1] [gcode=1] [sex=male] [tissue_type=spleen] [dev_stage=juvenile] [geo_loc_name=Denmark: Copenhagen Zoo] [lat_lon=55.67278 N 12.52139 E] [collection_date=2015-12-16] [collected_by=Mads Bertelsen] sterile alpha motif domain-containing protein 9-like [Lemur catta]
SVE-LTCIAYPFDEFSNPYRYKLHF-SLQ-PETGPRNLIDPVHEFKAFTNTETATEKDVKMKFSNEVFRFASACMNSRTNGTIHFGVKDKPHG---KIVGVKFTSVTKEALIDHFNLMIHQYFE-DHQVQQAKKCIREPRFVEVLLPNSIPSDRFVIEVDVIPQYSECEHDYFQIKMQNCN-NK--TWEQSPKYSVFVRHGASSKDIT-----KKEADFREFKLDLKTLA-ESRKEAEE--KFRMKTN
>ref|XP_070280365.1|  [chromosome=Unknown] [completeness=complete] [organism=Myotis yumanensis] [isolate=MYYU_CA2020_CCGP] [gcode=1] [sex=male] [cell_type=Fibroblasts] [tissue_type=skin] [dev_stage=juvenile] [geo_loc_name=USA: Plumas County, CA, City of Chester] [lat_lon=40.31354 N 121.23335 W] [collection_date=2020-10-20] [collected_by=Devaughn Fraser, Ph.D.] sterile alpha motif domain-containing protein 9 [Myotis yumanensis]
SID-LTCVSYPFDEFSDPYRYKLDF-CLQ-PETGPLNLIDPIHEFKEFTNTKNATEEDVKMKFSNEVFRFASACMNSRTNGTIHFGVKDKPHG---KIVGVNVTSVTKEALIDHFNLMIHQYFE-DHQVQKAKKCIREPRFVEVLLPNSTPSDRFVIEVDVIPKYSECEHDYFQIKMQNCN-NK--VWEQRKHFSVFVRDGASSKDIM-----KNKVDFKIFQLGLEALA-EHRKEAEE--KCRIKTN
>ref|XP_006108753.1|  [chromosome=Unknown] [completeness=complete] [organism=Myotis lucifugus] [gcode=1] [sex=female] [geo_loc_name=USA: Framingham, MA] sterile alpha motif domain-containing protein 9 [Myotis lucifugus]
SID-LTCVSYPFDEFSDPYRYKLDF-CLQ-PETGPLNLIDPIHEFKEFTNTKNATEEDVKMKFSNEVFRFASACMNSRTNGTIHFGVKDKPHG---KIVGVNVTSVTKEALIDHFNLMIHQYFE-DHQVQKAKKCIREPRFVEVLLPNSTPSDRFVIEVDVIPKYSECEHDYFQIKMQNCN-NK--VWEQRKHFSVFVRDGASSKDIM-----KNKVDFKIFQLGLEALA-EHRKEAEE--KCRIKTN
>ref|XP_014403134.1|  [chromosome=Unknown] [completeness=complete] [organism=Myotis brandtii] [gcode=1] [sex=male] [geo_loc_name=Russia: Perm poKrai] [lat_lon=58.8348 N 57.6119 E] [collection_date=Dec-2011] [note=collected at hibernation roost] PREDICTED: sterile alpha motif domain-containing protein 9 isoform X3 [Myotis brandtii]
SID-LTCVSYPFDEFSDPYRYKLDF-CLQ-PETGPLNLIDPIHEFKEFTNTKNATEEDVKMKFSNEVFRFASACMNSRTNGTIHFGVKDKPHG---KIVGVNVTSVTKEALIDHFNLMIHQYFE-DHQVQKAKKCIREPRFVEVLLPNSTPSDRFVIEVDVIPKYSECGHDYFQIKMQNCN-NK--VWEQRKHFSVFVRDGASSKDIM-----KNKVDFKTFQLGLEAMA-EHRKEAEE--KCRIKTN
>ref|XP_036184081.1|  [chromosome=Unknown] [completeness=complete] [organism=Myotis myotis] [isolate=mMyoMyo1] [gcode=1] [sex=female] [tissue_type=flight muscle] [dev_stage=adult] [geo_loc_name=France: Limerzel] [lat_lon=47.6333 N 2.3500 W] [collection_date=2015] [collected_by=Emma Teeling, Sebastien Puechmaille] sterile alpha motif domain-containing protein 9 isoform X5 [Myotis myotis]
SIE-LTCVSYPFDEFSDPYRYKLDF-CLQ-PETGPLNLIDPIHEFKEFTNTKNATEEDVKMKFSNEVFRFASACMNSRTNGTIHFGVKDKPHG---KIVGVNVTNVTKEALIDHFNLMIHQYFE-DHHVQKAKKCIREPRFVEVLLPNSTPSDRFVIEVDVIPKYSECGHDYFQIKMQNCN-NK--VWEQRKHFSVFVRDGASSKDIM-----KNKVDFKIFQLGLEALA-EHRKEAEE--KCRRKTN
>ref|XP_014403133.1|  [chromosome=Unknown] [completeness=complete] [organism=Myotis brandtii] [gcode=1] [sex=male] [geo_loc_name=Russia: Perm poKrai] [lat_lon=58.8348 N 57.6119 E] [collection_date=Dec-2011] [note=collected at hibernation roost] PREDICTED: sterile alpha motif domain-containing protein 9 isoform X2 [Myotis brandtii]
SID-LTCVSYPFDEFSDPYRYKLDF-CLQ-PETGPLNLIDPIHEFKEFTNTKNATEEDVKMKFSNEVFRFASACMNSRTNGTIHFGVKDKPHG---KIVGVNVTSVTKEALIDHFNLMIHQYFE-DHQVQKAKKCIREPRFVEVLLPNSTPSDRFVIEVDVIPKYSECGHDYFQIKMQNCN-NK--VWEQRKHFSVFVRDGASSKDIM-----KNKVDFKTFQLGLEAMA-EHRKEAEE--KCRIKTN
>ref|XP_036184079.1|  [chromosome=Unknown] [completeness=complete] [organism=Myotis myotis] [isolate=mMyoMyo1] [gcode=1] [sex=female] [tissue_type=flight muscle] [dev_stage=adult] [geo_loc_name=France: Limerzel] [lat_lon=47.6333 N 2.3500 W] [collection_date=2015] [collected_by=Emma Teeling, Sebastien Puechmaille] sterile alpha motif domain-containing protein 9 isoform X4 [Myotis myotis]
SIE-LTCVSYPFDEFSDPYRYKLDF-CLQ-PETGPLNLIDPIHEFKEFTNTKNATEEDVKMKFSNEVFRFASACMNSRTNGTIHFGVKDKPHG---KIVGVNVTNVTKEALIDHFNLMIHQYFE-DHHVQKAKKCIREPRFVEVLLPNSTPSDRFVIEVDVIPKYSECGHDYFQIKMQNCN-NK--VWEQRKHFSVFVRDGASSKDIM-----KNKVDFKIFQLGLEALA-EHRKEAEE--KCRRKTN
>ref|XP_036184078.1|  [chromosome=Unknown] [completeness=complete] [organism=Myotis myotis] [isolate=mMyoMyo1] [gcode=1] [sex=female] [tissue_type=flight muscle] [dev_stage=adult] [geo_loc_name=France: Limerzel] [lat_lon=47.6333 N 2.3500 W] [collection_date=2015] [collected_by=Emma Teeling, Sebastien Puechmaille] sterile alpha motif domain-containing protein 9 isoform X3 [Myotis myotis]
SIE-LTCVSYPFDEFSDPYRYKLDF-CLQ-PETGPLNLIDPIHEFKEFTNTKNATEEDVKMKFSNEVFRFASACMNSRTNGTIHFGVKDKPHG---KIVGVNVTNVTKEALIDHFNLMIHQYFE-DHHVQKAKKCIREPRFVEVLLPNSTPSDRFVIEVDVIPKYSECGHDYFQIKMQNCN-NK--VWEQRKHFSVFVRDGASSKDIM-----KNKVDFKIFQLGLEALA-EHRKEAEE--KCRRKTN
>ref|XP_005876148.1|  [chromosome=Unknown] [completeness=complete] [organism=Myotis brandtii] [gcode=1] [sex=male] [geo_loc_name=Russia: Perm poKrai] [lat_lon=58.8348 N 57.6119 E] [collection_date=Dec-2011] [note=collected at hibernation roost] PREDICTED: sterile alpha motif domain-containing protein 9 isoform X1 [Myotis brandtii]
SID-LTCVSYPFDEFSDPYRYKLDF-CLQ-PETGPLNLIDPIHEFKEFTNTKNATEEDVKMKFSNEVFRFASACMNSRTNGTIHFGVKDKPHG---KIVGVNVTSVTKEALIDHFNLMIHQYFE-DHQVQKAKKCIREPRFVEVLLPNSTPSDRFVIEVDVIPKYSECGHDYFQIKMQNCN-NK--VWEQRKHFSVFVRDGASSKDIM-----KNKVDFKTFQLGLEAMA-EHRKEAEE--KCRIKTN
>ref|XP_036184077.1|  [chromosome=Unknown] [completeness=complete] [organism=Myotis myotis] [isolate=mMyoMyo1] [gcode=1] [sex=female] [tissue_type=flight muscle] [dev_stage=adult] [geo_loc_name=France: Limerzel] [lat_lon=47.6333 N 2.3500 W] [collection_date=2015] [collected_by=Emma Teeling, Sebastien Puechmaille] sterile alpha motif domain-containing protein 9 isoform X2 [Myotis myotis]
SIE-LTCVSYPFDEFSDPYRYKLDF-CLQ-PETGPLNLIDPIHEFKEFTNTKNATEEDVKMKFSNEVFRFASACMNSRTNGTIHFGVKDKPHG---KIVGVNVTNVTKEALIDHFNLMIHQYFE-DHHVQKAKKCIREPRFVEVLLPNSTPSDRFVIEVDVIPKYSECGHDYFQIKMQNCN-NK--VWEQRKHFSVFVRDGASSKDIM-----KNKVDFKIFQLGLEALA-EHRKEAEE--KCRRKTN
>ref|XP_059568302.1|  [chromosome=10] [completeness=complete] [organism=Myotis daubentonii] [gcode=1] sterile alpha motif domain-containing protein 9 [Myotis daubentonii]
SIE-LTCVSYPFDEFSDPYRYKLDF-CLQ-PETGPLNLIDPIHEFKEFTNTKNATEEDVKMKFSNEVFRFASACMNSRTNGTIHFGVKDKPHG---KIVGVNVTNVTKEALIDHFNLMIHQYFE-DHHVQKAKKCIREPRFVEVLLPNSTPSDRFVIEVDVIPKYSECGHDYFQIKMQNCN-NK--VWEQRKHFSVFVRDGASSKDIM-----KNKVDFKIFQLGLEALA-EHRKEAEE--KCRLKTN
>ref|XP_036285323.1|  [chromosome=Unknown] [completeness=complete] [organism=Pipistrellus kuhlii] [isolate=mPipKuh1] [gcode=1] [sex=male] [tissue_type=flight muscle, heart, brain, liver, kidney] [dev_stage=adult] [geo_loc_name=Italy: Bergamo] [lat_lon=45.7430 N 9.5831 E] [collection_date=2017] [collected_by=Emma Teeling, Andrea Locatelli] sterile alpha motif domain-containing protein 9 [Pipistrellus kuhlii]
SIE-LTCVSYPFDEFSDPYRYKLDF-CLQ-PETGPLNLIDPIHEFKEFTNTMKATEEDVKMKFSNEVFRFASACMNSRTNGTIHFGVKDKPHG---KIVGVNVTNVTKEALIDHFNQMIHQYFE-NHQVQKAKKCIREPRFVEVLLPNSTPSDRFVIEVDVIPKYSECEHDYFQIKMQNYN-NQ--VWEPRKDFSVFVRDGASSKDIM-----KKKVDFEMFKLDLKALA-EHRKEAEE--KCRIKTN
>ref|XP_015413823.1|  [chromosome=Unknown] [completeness=complete] [organism=Myotis davidii] [gcode=1] [sex=male] [tissue_type=spleen, kidney and small intestine] [geo_loc_name=China: Taiyi Cave, Xianning, Wuhan, Hubei Province] [collection_date=21-Aug-2011] PREDICTED: sterile alpha motif domain-containing protein 9 isoform X2 [Myotis davidii]
SIE-LTCVSYPFDEFSDPYRYKLDF-CLQ-PETGPLNLIDPIHEFKELTNTKNATEEDVKMKFSNEVFRFASACMNSRTNGTIHFGVKDKPHG---KIVGVNVTNVTKETLIGHFNLMIHQYFE-DHQVQKAKKCIREPRFVEVLLPNSTPSDRFVIEVDVIPKYSECGHDYFQIKMQNCN-NK--VWEQRKHFSVFVRDGASSKDIM-----KNKVDFKIFKLGLETLA-EHRKEAEE--KCKIKTN
>ref|XP_036184076.1|  [chromosome=Unknown] [completeness=complete] [organism=Myotis myotis] [isolate=mMyoMyo1] [gcode=1] [sex=female] [tissue_type=flight muscle] [dev_stage=adult] [geo_loc_name=France: Limerzel] [lat_lon=47.6333 N 2.3500 W] [collection_date=2015] [collected_by=Emma Teeling, Sebastien Puechmaille] sterile alpha motif domain-containing protein 9 isoform X1 [Myotis myotis]
SIE-LTCVSYPFDEFSDPYRYKLDF-CLQ-PETGPLNLIDPIHEFKEFTNTKNATEEDVKMKFSNEVFRFASACMNSRTNGTIHFGVKDKPHG---KIVGVNVTNVTKEALIDHFNLMIHQYFE-DHHVQKAKKCIREPRFVEVLLPNSTPSDRFVIEVDVIPKYSECGHDYFQIKMQNCN-NK--VWEQRKHFSVFVRDGASSKDIM-----KNKVDFKIFQLGLEALA-EHRKEAEE--KCRRKTN
>ref|XP_006779271.1|  [chromosome=Unknown] [completeness=complete] [organism=Myotis davidii] [gcode=1] [sex=male] [tissue_type=spleen, kidney and small intestine] [geo_loc_name=China: Taiyi Cave, Xianning, Wuhan, Hubei Province] [collection_date=21-Aug-2011] PREDICTED: sterile alpha motif domain-containing protein 9 isoform X1 [Myotis davidii]
SIE-LTCVSYPFDEFSDPYRYKLDF-CLQ-PETGPLNLIDPIHEFKELTNTKNATEEDVKMKFSNEVFRFASACMNSRTNGTIHFGVKDKPHG---KIVGVNVTNVTKETLIGHFNLMIHQYFE-DHQVQKAKKCIREPRFVEVLLPNSTPSDRFVIEVDVIPKYSECGHDYFQIKMQNCN-NK--VWEQRKHFSVFVRDGASSKDIM-----KNKVDFKIFKLGLETLA-EHRKEAEE--KCKIKTN
>ref|XP_004676740.2|  [chromosome=Unknown] [completeness=complete] [organism=Condylura cristata] [isolate=star-nosed mole 26May11] [gcode=1] [sex=female] PREDICTED: sterile alpha motif domain-containing protein 9 isoform X1 [Condylura cristata]
ATE-LTCPSYPFDEFNDPYRYKLNF-SLQ-PETGPLNLIDPIHEFKAFTNTETATEEDVKMKFSNEVFRFASACMNSRTNGTIHFGVKDKPHG---KIVGVKVTNVSKDAFIDHFNLMIHKYFD-DHQVQKAKKCIREPRFVEVLLPNSIPSDRFVIEVDVIPKYSECEYDYFQIKMQNYN-NK--TWEQSPKPSVYVRDGASSKDFM-----RNNADFRAFKLDIKALA-DSRKEAEE--KCRVKAN
>ref|XP_012576483.1|  [chromosome=Unknown] [completeness=complete] [organism=Condylura cristata] [isolate=star-nosed mole 26May11] [gcode=1] [sex=female] PREDICTED: sterile alpha motif domain-containing protein 9 isoform X2 [Condylura cristata]
ATE-LTCPSYPFDEFNDPYRYKLNF-SLQ-PETGPLNLIDPIHEFKAFTNTETATEEDVKMKFSNEVFRFASACMNSRTNGTIHFGVKDKPHG---KIVGVKVTNVSKDAFIDHFNLMIHKYFD-DHQVQKAKKCIREPRFVEVLLPNSIPSDRFVIEVDVIPKYSECEYDYFQIKMQNYN-NK--TWEQSPKPSVYVRDGASSKDFM-----RNNADFRAFKLDIKALA-DSRKEAEE--KCRVKAN
>ref|XP_059964408.1|  [chromosome=9] [completeness=complete] [organism=Mesoplodon densirostris] [isolate=mMesDen1] [gcode=1] [sex=male] [cell_type=cultured fribroblasts from skin] [tissue_type=muscle] [dev_stage=adult] [geo_loc_name=USA: Florida, Melbourne Beach] [lat_lon=27.883333 N 80.457294 W] [collection_date=2011-01-11] [collected_by=Judy St. Leger] sterile alpha motif domain-containing protein 9 [Mesoplodon densirostris]
SVE-LTCVSYPFDEFSDPYRYKLNF-NLQ-PETGPLNLIDPIHEFKSFTNTETATEEDVKMKFSNEVFRFASACMNSRTNGTIHFGVKDKPHG---KIVGVEVTTVTKEALIDHFNLMIHQYFE-DHQVQKAKSCIREPRFVEVLMPNSTPSDRFVIEVDVVPKYSECEHDYFQIKMQNYS-KK--TWTQSPKFSVFVRDGASSKDIM-----KNNAYFTSFKLDLKRLA-ESRKEAEE--KCRVKTN
>ref|XP_014698446.3|  [chromosome=1] [completeness=complete] [organism=Equus asinus] [isolate=D_3611] [breed=Donkey] [gcode=1] [sex=male] [tissue_type=Whole blood in anticoagulant] [geo_loc_name=USA: Ithaca, New York] [collection_date=2018-03-01] sterile alpha motif domain-containing protein 9 [Equus asinus]
SVE-LTCVSYPFDEFSDPYRYKLNF-SLQ-PETGPLNLIDPIHEFKAFTNTERAREEDIKMKFSNEVFRFASACMNSRTNGTIHFGVKDKPHG---KIVGVKVTTVTKETLIDHFNLMIQQYFE-DHQVQKAKKCIREPRFVEVLLPNSTPSDRFVIEVDVIPKYSECEDDYFRIKIQNCD-NN--TWKQSSKFSIFVRDGASSKDIM-----KNNADFKEFKLDLKTLA-EARKEAEE--KYRLKTS
>ref|XP_046526610.1|  [location=chromosome] [chromosome=8] [completeness=complete] [organism=Equus quagga] [isolate=Etosha38] [specimen_voucher=Etosha38] [gcode=1] [tissue_type=Blood] [geo_loc_name=Namibia:Etosha] [collection_date=2008] [collected_by=Pauline Kamath, UC Berkeley] sterile alpha motif domain-containing protein 9 isoform X1 [Equus quagga]
SVE-LTCVSYPFDEFSDPYRYKLNF-SLQ-PETGPLNLIDPIHEFKAFTNTERAREEDIKMKFSNEVFRFASACMNSRTNGTIHFGVKDKPHG---KIVGVKVTTVTKETLIDHFNLMIQQYFE-DHQVQKAKKCIREPRFVEVLLPNSTPSDRFVIEVDVIPKYSECEDDYFRIKIQNCD-NN--TWKQSSKFSIFVRDGASSKDIM-----KNNADFKEFKLDLKTLA-EARKEAEE--KYRLKTS
>ref|XP_046526611.1|  [location=chromosome] [chromosome=8] [completeness=complete] [organism=Equus quagga] [isolate=Etosha38] [specimen_voucher=Etosha38] [gcode=1] [tissue_type=Blood] [geo_loc_name=Namibia:Etosha] [collection_date=2008] [collected_by=Pauline Kamath, UC Berkeley] sterile alpha motif domain-containing protein 9 isoform X2 [Equus quagga]
SVE-LTCVSYPFDEFSDPYRYKLNF-SLQ-PETGPLNLIDPIHEFKAFTNTERAREEDIKMKFSNEVFRFASACMNSRTNGTIHFGVKDKPHG---KIVGVKVTTVTKETLIDHFNLMIQQYFE-DHQVQKAKKCIREPRFVEVLLPNSTPSDRFVIEVDVIPKYSECEDDYFRIKIQNCD-NN--TWKQSSKFSIFVRDGASSKDIM-----KNNADFKEFKLDLKTLA-EARKEAEE--KYRLKTS
>ref|XP_028012848.2|  [location=chromosome] [chromosome=14] [completeness=complete] [organism=Eptesicus fuscus] [isolate=TK198812] [gcode=1] [sex=male] [tissue_type=liver] [dev_stage=adult] [geo_loc_name=USA: Silver Falls Park - Crosbyton, TX] [collection_date=2020-07-16] [collected_by=David Ray] sterile alpha motif domain-containing protein 9 [Eptesicus fuscus]
SIE-LTCVSYPFDEFSDPYRYKMDF-CLQ-PETGPLNLIDPIHEFKELTNTTKATEEDVKMKFSNEVFKFASACMNSRTNGTIHFGVKDKPHG---KIVGVNVNNVTKEALIDHFNRMIHQYFE-DHQVQKAKKCIREPRFVEVLLPNSTPSDRFVIEVDVIPKYSECEHDYFQIKMQNCN-NQ--VWEQRKHFSVFVRDGASSKDIM-----KKKVDFEMFKLGLKALA-EHRKEAEE--KCRIKTN
>ref|XP_019483139.1|  [chromosome=Unknown] [completeness=complete] [organism=Hipposideros armiger] [isolate=ML-2016] [gcode=1] [sex=female] [tissue_type=muscle] PREDICTED: sterile alpha motif domain-containing protein 9 [Hipposideros armiger]
SIE-LTCASYPFDEFSDPYRYKLNF-CLQ-PETGPLNLIDPIHEFKAFTNTKTATEEDIKMKFSNEVFRFASACMNSRTNGTIHFGVKDKPHG---KIVGVEFTSVTKETLIDHFNLMIHQYFE-DHQVQKAKNCIREPRFVEVLLPNSIPSDRFVIEVDVIPKYSECEHDYFQIKMQNRNNKK---WEQGSNFSVFVRDGASSKDIR-----KNNVDFAAFKSNLKTRA-QSRKDAEE--KCRVKTN
>ref|XP_053409644.1|  [location=chromosome] [chromosome=11] [completeness=complete] [organism=Nycticebus coucang] [isolate=mNycCou1] [specimen_voucher=589034; OR 2410] [gcode=1] [sex=male] [tissue_type=kidney] [dev_stage=adult] [geo_loc_name=USA: San Diego Zoo, San Diego] [lat_lon=32.7353 N 117.1490 W] [collection_date=2003-04-13] [collected_by=San Diego Zoo] sterile alpha motif domain-containing protein 9-like [Nycticebus coucang]
SPE-VTCVSYPFDEFSNPYRYKLHF-ILQ-PESGPGNLIDPVHEFKAFTNTETATVEDIKMKFSNEVFRFASACMNSRTNGTIHFGVKDKPQG---KIVGVKFTSVTKEALIDHFNLMIHQYFE-DHQIQKAKKCIREPRFVEVLLPNSNLSDRFVIEVDVIPQYSECECDYFQIKMQIYN--K--TWEQSSKFSVFVRVGTSTKNII-----KNKTDFIEFKSDLKKLA-EARKAAEE--KFKGKTN
>ref|NP_001243854.1|  [chromosome=4] [organism=Equus caballus] [gcode=1] [map=4] sterile alpha motif domain-containing protein 9 [Equus caballus]
SVE-LTCVSYPFDEFSDPYRYKLNF-SLQ-PETGPLNLIDPIHEFKAFTNTERAREEDIKMKFSNEVFRFASACMNSRTNGTIHFGVKDKPHG---KIVGVKVSTVTKETLIDHFNLMIQQYFE-DHQVQKAKKCIREPRFVEVLLPNSTPSDRFVIEVDVIPKYSECEDDYFRIKIQNCD-NN--TWKQSSKFSIFVRDGASSKDIM-----KNNADFKEFKLDLKTLA-EARKEAEE--KYRLKTS
>ref|XP_057589207.1|  [chromosome=4] [completeness=complete] [organism=Hippopotamus amphibius kiboko] [isolate=mHipAmp2] [sub_species=kiboko] [gcode=1] [sex=female] [tissue_type=heart] [dev_stage=adult] [geo_loc_name=USA: San Diego Zoo, San Diego] [lat_lon=32.735316 N 117.149046 W] [collection_date=1988-11-23] sterile alpha motif domain-containing protein 9 [Hippopotamus amphibius kiboko]
SRE-PTCVSYPFDEFSDPYRYKLNF-NLQ-PETGPLNLIDPIHEFKAFTNTGTGTEEDVKMKFSNEVFRFASACMNSRTNGTIHFGVKDKPHG---QIVGVEVTTVTKEALIDHFNLMIHQYFE-DHQVQKAKNCIREPRFVEVLLPNSSLSNRFVIEVDVVPKYSECEYDYFQIKMQNCS-NK--KWTQNPKFSVFIRDGASSKDIV-----KNNLDFKEFKLDLKKLS-ESRKEAEE--KCRVKTN
>ref|XP_040116208.1|  [chromosome=Unknown] [completeness=complete] [organism=Oryx dammah] [isolate=SB20612] [gcode=1] [sex=male] [tissue_type=liver] [dev_stage=adult] [geo_loc_name=USA: Front Royal, Virginia] sterile alpha motif domain-containing protein 9-like [Oryx dammah]
STE-PTCMAYPFDEFSDPYRYKLNF-KLQ-PETGPLNLIDPIHEFKAFTNTETATEEDAKMKFSNEAFRFASACMNSRTNGTIHFGVKDKPHG---TIVGVEFTTITKEALIDHFNLMIHQYFE-DHQVQKAKNCIREPRFVEVLLPNSTLSDRFVIEVDVVPKYSECEVDYFQIKMQNYS-NT--IWKQSPKFSVFVRDGASSKDIM-----KSNADFKAFKLDLKKLA-ESRKEAEE--KCRVKTN
>ref|XP_024622799.1|  [chromosome=Unknown] [completeness=complete] [organism=Neophocaena asiaeorientalis asiaeorientalis] [sub_species=asiaeorientalis] [breed=wild] [gcode=1] [sex=male] [tissue_type=meat] [dev_stage=adult] [geo_loc_name=China: Nanjing] sterile alpha motif domain-containing protein 9-like isoform X3 [Neophocaena asiaeorientalis asiaeorientalis]
SIE-PTCVSYPFDEFSDPYRYKLNF-NLQ-PETGPLNLIDPIHEFKCFTNTRTATEEDVKMKFSNEVFRFASACMNSRTNGTIHFGVKDKPHG---KIVGVEVTTVTKEALIEHFNLMIHKYFE-DHQVQKAKNCIREPRFVEVLMPNSIPSDRFVIEVDVVPKYSECEHDYFQIKMQNCS-NK--TWTQSPKFSVFVRDGTSSKDIM-----KNNTYFTSFKLDLKRLA-ESRKEAEE--KCRVKTN
>ref|XP_024622798.1|  [chromosome=Unknown] [completeness=complete] [organism=Neophocaena asiaeorientalis asiaeorientalis] [sub_species=asiaeorientalis] [breed=wild] [gcode=1] [sex=male] [tissue_type=meat] [dev_stage=adult] [geo_loc_name=China: Nanjing] sterile alpha motif domain-containing protein 9-like isoform X2 [Neophocaena asiaeorientalis asiaeorientalis]
SIE-PTCVSYPFDEFSDPYRYKLNF-NLQ-PETGPLNLIDPIHEFKCFTNTRTATEEDVKMKFSNEVFRFASACMNSRTNGTIHFGVKDKPHG---KIVGVEVTTVTKEALIEHFNLMIHKYFE-DHQVQKAKNCIREPRFVEVLMPNSIPSDRFVIEVDVVPKYSECEHDYFQIKMQNCS-NK--TWTQSPKFSVFVRDGTSSKDIM-----KNNTYFTSFKLDLKRLA-ESRKEAEE--KCRVKTN
>ref|XP_010977976.2|  [chromosome=7] [completeness=complete] [organism=Camelus dromedarius] [isolate=mCamDro1] [gcode=1] [sex=male] [tissue_type=blood] [dev_stage=adult] [geo_loc_name=Qatar: Mr. Shabat bin Saqar Al-Muraikhi camel breeding farm] [lat_lon=25.27881495 N 51.50256842 E] [collection_date=2022-02-17] [collected_by=Rasheed Hashim, Farooq Omar Al-Ajli] sterile alpha motif domain-containing protein 9 [Camelus dromedarius]
SIE-LTCVSYPFDEFSDPYRYKLNF-SLQ-PETGPLNLIDPVHEFKAFTNRETATEEDVKMKFSNEVFRFASACMNSRTNGTIHFGVLDKPHG---KIVGVEVTTVTKEALIDHFNLMIHQYFE-DHQVQKAKNCIREPRFVEVLLPNSTPSDRFVIEVDVVPKYSECEHEYFQIKIQNCS-NE--TWKQSPNFSVFVRDGASSKDIM-----KNKADFKAFKLDLKRLG-EARKEAEE--KCRVKTH
>ref|XP_024622796.1|  [chromosome=Unknown] [completeness=complete] [organism=Neophocaena asiaeorientalis asiaeorientalis] [sub_species=asiaeorientalis] [breed=wild] [gcode=1] [sex=male] [tissue_type=meat] [dev_stage=adult] [geo_loc_name=China: Nanjing] sterile alpha motif domain-containing protein 9-like isoform X1 [Neophocaena asiaeorientalis asiaeorientalis]
SIE-PTCVSYPFDEFSDPYRYKLNF-NLQ-PETGPLNLIDPIHEFKCFTNTRTATEEDVKMKFSNEVFRFASACMNSRTNGTIHFGVKDKPHG---KIVGVEVTTVTKEALIEHFNLMIHKYFE-DHQVQKAKNCIREPRFVEVLMPNSIPSDRFVIEVDVVPKYSECEHDYFQIKMQNCS-NK--TWTQSPKFSVFVRDGTSSKDIM-----KNNTYFTSFKLDLKRLA-ESRKEAEE--KCRVKTN
>ref|XP_042104307.1|  [chromosome=4] [completeness=complete] [organism=Ovis aries] [strain=OAR_USU_Benz2616] [breed=Rambouillet] [gcode=1] [sex=female] [tissue_type=Blood, lung, liver] [dev_stage=adult] [collection_date=2015-03-01] sterile alpha motif domain-containing protein 9 [Ovis aries]
STE-PTCMAYPFDEFSDPYRYKLNF-KLQ-PETGPLNLIDPIHEFKAFTNTETATEEDAKMKFSNEVFRFASACMNSRTNGTIHFGVKDKPHG---TIVGVEFTTITKEALIDHFNLMIHQYFE-DHQVQKAKNCIREPRFVEVLLPNSTLSDRFVIEVDVVPKYSECEVDYFQIKMQNYS-NT--IWKPSSKFSVFVRDGASSKDIM-----KSNADFKAFKLDLKRLA-ESRKEAEE--KCRVKTN
>ref|XP_006207699.1|  [chromosome=7] [completeness=complete] [organism=Vicugna pacos] [isolate=Carlotta (AHFN-0088)] [gcode=1] [map=unlocalized] [sex=female] [tissue_type=blood] [dev_stage=adult] sterile alpha motif domain-containing protein 9 [Vicugna pacos]
SIE-LTCVSYPFDEFSDPYRYKLNF-SLQ-PETGPLNLIDPVHEFKAFTNRKTATEEDVKMKFSNEVFRFASACMNSRTNGTIHFGVLDKPHG---KIVGVEVTTVTKEALIDHFNLMIHQYFE-DHQVQKAKNCIREPRFVEVLLPNSTPSDRFVIEVDVVPKYSECEHEYFQIKIQNCS-NE--TWKQSPNFSVFVRDGASSKDIM-----KNKADFKAFKLDLKRLG-EARKEAEE--KCRVKTH
>ref|XP_043318526.1|  [location=chromosome] [chromosome=3] [completeness=complete] [organism=Cervus canadensis] [isolate=Bull #8, Minnesota] [gcode=1] [sex=male] [tissue_type=white blood cells] sterile alpha motif domain-containing protein 9-like isoform X2 [Cervus canadensis]
STE-PTCVSYPFDEFSDPYRYKLNF-KLQ-PETGPLNLIDPIHEFKAFTNTETATEEDAKMKFSNEVFRFASACMNSRTNGTIHFGVKDKPHG---TIVGVEFTTITKEALIDHFNLMIHQYFE-DHQVQKAKNCIREPRFVEVLLPNSSLSDRFVIEVDVVPKYSECEVDYFQIKMQNYS-NT--IWKQSPKFSVFVRDGASSKDIM-----KSNADFKAFKLDLKKLA-ESRKEAEE--KCRVKIT
>ref|XP_020751092.2|  [chromosome=1] [completeness=complete] [organism=Odocoileus virginianus] [isolate=20LAN1187] [ecotype=Illinois] [gcode=1] [sex=male] [tissue_type=tongue muscle] sterile alpha motif domain-containing protein 9-like isoform X3 [Odocoileus virginianus]
STE-PTCVSYPFDEFSDPYRYKLNF-KLQ-PETGPLNLIDPIHEFKAFTNTETATEEDAKMKFSNEVFRFASACMNSRTNGTIHFGVKDKPHG---TIVGVEFTTITKEALIDHFNLMIHQYFE-DHQVQKAKNCIREPRFVEVLLPNSSLSDRFVIEVDVVPKYSECEVDYFQIKMQNYS-NT--IWKQSPKFSVFVRDGASSKDIM-----KSNADFKAFKLDLKKLA-ESRKEAEE--KCRVKIT
>ref|XP_070327721.1|  [chromosome=1] [completeness=complete] [organism=Odocoileus virginianus] [isolate=20LAN1187] [ecotype=Illinois] [gcode=1] [sex=male] [tissue_type=tongue muscle] sterile alpha motif domain-containing protein 9-like isoform X2 [Odocoileus virginianus]
STE-PTCVSYPFDEFSDPYRYKLNF-KLQ-PETGPLNLIDPIHEFKAFTNTETATEEDAKMKFSNEVFRFASACMNSRTNGTIHFGVKDKPHG---TIVGVEFTTITKEALIDHFNLMIHQYFE-DHQVQKAKNCIREPRFVEVLLPNSSLSDRFVIEVDVVPKYSECEVDYFQIKMQNYS-NT--IWKQSPKFSVFVRDGASSKDIM-----KSNADFKAFKLDLKKLA-ESRKEAEE--KCRVKIT
>ref|XP_022441612.1|  [chromosome=Unknown] [completeness=complete] [organism=Delphinapterus leucas] [isolate=GAN/ISIS: 26980492/103006] [gcode=1] [sex=female] [tissue_type=blood] [dev_stage=adult] sterile alpha motif domain-containing protein 9-like isoform X3 [Delphinapterus leucas]
SIE-PTCVSYPFDEFSDPYRYKLNF-NLQ-PETGPLNLIDPIHEFKCFTNTGTATEEDVKMKFSNEVFRFASACMNSRTNGTIHFGVKDKPHG---KIVGVEVTTVTKEALIDHFNLMIHKYFE-DHQVQKAKNCIREPRFVEVLMPNSIPSDRFVIEVDVVPKYSECEHDYFQIKMQNFS-KK--TWTQSPKFSVFVRDGASSKDIM-----KNNAYFTSFKLDLKRLA-ESRKEAEE--KCRVKTN
>ref|XP_029089619.1|  [chromosome=Unknown] [completeness=complete] [organism=Monodon monoceros] [isolate=NGI] [ecotype=Baffin Bay Population] [gcode=1] [sex=male] [tissue_type=liver] [dev_stage=Adolescent (Juvenile stage)] [geo_loc_name=Canada: Milne Inlet, Baffin Island, Nunavut] [lat_lon=72.3787 N 80.5310 W] [collection_date=08-Aug-2013] sterile alpha motif domain-containing protein 9-like [Monodon monoceros]
SIE-PTCVSYPFDEFSDPYRYKLNF-NLQ-PETGPLNLIDPIHEFKCFTNTGTATEEDVKMKFSNEVFRFASACMNSRTNGTIHFGVKDKPHG---KIVGVEVTTVTKEALIDHFNLMIHKYFE-DHQVQKAKNCIREPRFVEVLMPNSIPSDRFVIEVDVVPKYSECEHDYFQIKMQNFS-KK--TWTQSPKFSVFVRDGASSKDIM-----KNNAYFTSFKLDLKRLA-ESRKEAEE--KCRVKTN
>ref|XP_022441604.1|  [chromosome=Unknown] [completeness=complete] [organism=Delphinapterus leucas] [isolate=GAN/ISIS: 26980492/103006] [gcode=1] [sex=female] [tissue_type=blood] [dev_stage=adult] sterile alpha motif domain-containing protein 9-like isoform X2 [Delphinapterus leucas]
SIE-PTCVSYPFDEFSDPYRYKLNF-NLQ-PETGPLNLIDPIHEFKCFTNTGTATEEDVKMKFSNEVFRFASACMNSRTNGTIHFGVKDKPHG---KIVGVEVTTVTKEALIDHFNLMIHKYFE-DHQVQKAKNCIREPRFVEVLMPNSIPSDRFVIEVDVVPKYSECEHDYFQIKMQNFS-KK--TWTQSPKFSVFVRDGASSKDIM-----KNNAYFTSFKLDLKRLA-ESRKEAEE--KCRVKTN
>ref|XP_043318525.1|  [location=chromosome] [chromosome=3] [completeness=complete] [organism=Cervus canadensis] [isolate=Bull #8, Minnesota] [gcode=1] [sex=male] [tissue_type=white blood cells] sterile alpha motif domain-containing protein 9-like isoform X1 [Cervus canadensis]
STE-PTCVSYPFDEFSDPYRYKLNF-KLQ-PETGPLNLIDPIHEFKAFTNTETATEEDAKMKFSNEVFRFASACMNSRTNGTIHFGVKDKPHG---TIVGVEFTTITKEALIDHFNLMIHQYFE-DHQVQKAKNCIREPRFVEVLLPNSSLSDRFVIEVDVVPKYSECEVDYFQIKMQNYS-NT--IWKQSPKFSVFVRDGASSKDIM-----KSNADFKAFKLDLKKLA-ESRKEAEE--KCRVKIT
>ref|XP_070327713.1|  [chromosome=1] [completeness=complete] [organism=Odocoileus virginianus] [isolate=20LAN1187] [ecotype=Illinois] [gcode=1] [sex=male] [tissue_type=tongue muscle] sterile alpha motif domain-containing protein 9-like isoform X1 [Odocoileus virginianus]
STE-PTCVSYPFDEFSDPYRYKLNF-KLQ-PETGPLNLIDPIHEFKAFTNTETATEEDAKMKFSNEVFRFASACMNSRTNGTIHFGVKDKPHG---TIVGVEFTTITKEALIDHFNLMIHQYFE-DHQVQKAKNCIREPRFVEVLLPNSSLSDRFVIEVDVVPKYSECEVDYFQIKMQNYS-NT--IWKQSPKFSVFVRDGASSKDIM-----KSNADFKAFKLDLKKLA-ESRKEAEE--KCRVKIT
>ref|XP_061020880.1|  [chromosome=18] [completeness=complete] [organism=Dama dama] [isolate=Ldn47] [gcode=1] [sex=male] [geo_loc_name=United Kingdom] [isolation_source=Tissue] [lat_lon=51.450387 N 0.285828 W] [collection_date=2022-02-23] sterile alpha motif domain-containing protein 9 [Dama dama]
STE-PTCVSYPFDEFSDPYRYKLNF-KLQ-PETGPLNLIDPVHEFKAFTNTETATEEDAKMKFSNEVFRFASACMNSRTNGTIHFGVKDKPHG---TIVGVEFTTITKEALIDHFNLMIHQYFE-DHQVQKAKNCIREPRFVEVLLPNSSLSDRFVIEVDVVPKYSECEVDYFQIKMQNYS-NT--IWKQSPKFSVFVRDGASSKDIM-----KSNADFKAFKLDLKKLA-ESRKEAEE--KCRVKIT
>ref|XP_022441597.1|  [chromosome=Unknown] [completeness=complete] [organism=Delphinapterus leucas] [isolate=GAN/ISIS: 26980492/103006] [gcode=1] [sex=female] [tissue_type=blood] [dev_stage=adult] sterile alpha motif domain-containing protein 9-like isoform X1 [Delphinapterus leucas]
SIE-PTCVSYPFDEFSDPYRYKLNF-NLQ-PETGPLNLIDPIHEFKCFTNTGTATEEDVKMKFSNEVFRFASACMNSRTNGTIHFGVKDKPHG---KIVGVEVTTVTKEALIDHFNLMIHKYFE-DHQVQKAKNCIREPRFVEVLMPNSIPSDRFVIEVDVVPKYSECEHDYFQIKMQNFS-KK--TWTQSPKFSVFVRDGASSKDIM-----KNNAYFTSFKLDLKRLA-ESRKEAEE--KCRVKTN
>ref|XP_069443508.1|  [chromosome=4] [completeness=complete] [organism=Ovis canadensis] [isolate=MfBH-ARS-UI-01] [breed=Bighorn] [gcode=1] [sex=male] [tissue_type=lung] [dev_stage=fetus] [geo_loc_name=USA: Washington State University, Pullman] [collection_date=2022-05-14] sterile alpha motif domain-containing protein 9-like [Ovis canadensis]
STE-PTCMAYPFDEFSDPYRYKLNF-KLQ-PETGPLNLIDPIHEFKAFTNTETATEEDAKMKFSNEVFRFASACMNSRTNGTIHFGVKDKPHG---TIVGVEFTTITKEALIDHFNLMIHQYFE-DHQVQKAKNCIREPRFVEVLLPNSSLSDRFVIEVDVVPKYSECEVDYFQIKMQNYS-NT--IWKPSSKFSVFVRDGASSKDIM-----KSNADFKAFKLDLKRLA-ESRKEAEE--KCRVKTN
>ref|XP_010971009.1|  [chromosome=Unknown] [completeness=complete] [organism=Camelus bactrianus] [breed=Alxa] [gcode=1] [sex=female] [tissue_type=blood] [geo_loc_name=China: Inner Mongolia Autonomous Region] [collection_date=04-Jun-2010] sterile alpha motif domain-containing protein 9-like [Camelus bactrianus]
SIE-LTCVSYPFDEFSDPYRYKLNF-SLQ-PETGPLNLIDPVHEFKAFTNRETASEEDVKMKFSNEVFRFASACMNSRTNGTIHFGVLDKPHG---KIVGVEVTTVTKEALIDHFNLMIHQYFE-DHQVQKAKNCIREPRFVEVLLPNSTPSDRFVIEVDVVPKYSECEHEYFQIKIQNCS-NE--TWKQSPNFSVFVRDGASSKDIM-----KNKADFKAFKLDLKRLG-EARKEAEE--KCRVKTH
>ref|XP_067602509.1|  [chromosome=8] [completeness=complete] [organism=Pseudorca crassidens] [isolate=mPseCra1] [gcode=1] [sex=male] [cell_line=PCf002] [tissue_type=Fibroblasts cultured from skin] [dev_stage=adult] [geo_loc_name=USA: Kona, Hawai'i] [lat_lon=19.50622 N 156.6264 W] [collection_date=2019-10-31] [collected_by=Cascadia Research Collective, Robin W. Baird] sterile alpha motif domain-containing protein 9 [Pseudorca crassidens]
SIE-PTCVSYPFDEFSNPYRYKLNF-NLQ-PETGPLNLIDPIHEFKCFTNTGTATEEDVKMKFSNEVFRFASACMNSRTNGTIHFGVKDKPHG---KIVGVEVTTVTKEALIDHFNLMIHKYFE-DHQVQKAKNCIREPRFVEVLMPNSTPSDRFVIEVDVVPKYSECEHDYFQIKMQNCS-KK--TWTQSPKFSVFVRDGASTKDIM-----KNNAYFTSFKLDLKRLA-ECRKEAEE--KCRVKTN
>ref|XP_005667662.1|  [location=chromosome] [chromosome=9] [completeness=complete] [organism=Sus scrofa] [isolate=TJ Tabasco] [breed=Duroc] [gcode=1] [sex=female] sterile alpha motif domain-containing protein 9 isoform X2 [Sus scrofa]
SVE-LMCVPYPFDEFSDPYRYKLNF-SLQ-PETGPLNLIDPIHEFKAFTNTETATKEDVKMKFSNEVFRFASACMNSRTNGTIHFGVKDKPHG---KIVGVEVTTVTKEAFIDHFNMMIHQYFE-DHQVQKAKNCIREPRFVEVLLPNSIPSDRFVIEVDVVPKYSECEQEYFQIKMQNYS-NK--TWKQSPKFSVFMRDGASSKDVM-----KNNVEFKTFKLDLKKLA-EARKEAEE--KCRLKTN
>ref|XP_005678975.2|  [location=chromosome] [chromosome=4] [completeness=complete] [organism=Capra hircus] [breed=San Clemente] [gcode=1] [sex=male] [tissue_type=blood] [dev_stage=adult] PREDICTED: sterile alpha motif domain-containing protein 9 [Capra hircus]
STE-PTCMAYPFDEFSDPYRYKLNF-KLQ-PETGPLNLIDPIHEFKAFTNTETATEEDAKMKFSNEVFRFASACMNSRTNGTIHFGVKDKPHG---TIVGVEFTTITKEALIDHFNLMIHQYFE-DHQVQKAKNCIREPRFVEVLLPNSSLSDRFVIEVDVVPKYSECEVDYFQIKMQNYS-NT--IWKPSPKFSVFVRDGASSKDIM-----KSNADFKAFKLDLKRLA-ESRKEAEE--KCRVKTN
>ref|XP_023363488.1|  [chromosome=Unknown] [completeness=complete] [organism=Otolemur garnettii] [isolate=467f Iridium] [gcode=1] [sex=female] [geo_loc_name=USA: Duke University Primate Center, Durham, NC] sterile alpha motif domain-containing protein 9 [Otolemur garnettii]
SPE-VTCVSYPFDEFSNPYRYKFHF-ILQ-PESGPGNLIDPVHEFKAFTNTETASVEDIKMKFSNEVFRFASACMNSRTNGTIHFGVKDKPQG---KIVGVKFTSVTKEALIDHFNLMIHQYFE-DHQIQKAKKCIREPRFVEVLLPNSNLSDRFVIEVDVIPQYSECECDYFQIKMQIYN--K--TWEQSPKFSVFVRDGTSTKNII-----KNKTDFIEFKTDLKKLA-EARKAAEE--KFKGKIN
>ref|XP_020958041.1|  [location=chromosome] [chromosome=9] [completeness=complete] [organism=Sus scrofa] [isolate=TJ Tabasco] [breed=Duroc] [gcode=1] [sex=female] sterile alpha motif domain-containing protein 9 isoform X1 [Sus scrofa]
SVE-LMCVPYPFDEFSDPYRYKLNF-SLQ-PETGPLNLIDPIHEFKAFTNTETATKEDVKMKFSNEVFRFASACMNSRTNGTIHFGVKDKPHG---KIVGVEVTTVTKEAFIDHFNMMIHQYFE-DHQVQKAKNCIREPRFVEVLLPNSIPSDRFVIEVDVVPKYSECEQEYFQIKMQNYS-NK--TWKQSPKFSVFMRDGASSKDVM-----KNNVEFKTFKLDLKKLA-EARKEAEE--KCRLKTN
>ref|XP_007461947.1|  [chromosome=Unknown] [completeness=complete] [organism=Lipotes vexillifer] [gcode=1] PREDICTED: sterile alpha motif domain-containing protein 9 [Lipotes vexillifer]
SIE-PTCVSYPFDEFSDPYRYKLNF-NLQ-PETGPLNLIDPIHEFKCFTNTETATEEDVKMKFSNEVFRFASACMNSRTNGTIHFGVKDKPHG---KIVGVEVTTVTKEALIDHFNLMIHKYFE-DHQVQKAKNCIREPRFVEVLMPNSTPSDRFVIEVDVVPKYSECEHDYFQIKMQNCS-KK--TWTQSPKFSVFVRDGASSKDMM-----KNNAYFTSFKLDLKRLA-ESRKEAEE--KCRVKTN
>ref|XP_065794903.1|  [chromosome=6] [completeness=complete] [organism=Muntiacus reevesi] [gcode=1] sterile alpha motif domain-containing protein 9 [Muntiacus reevesi]
STE-PTCMSYPFDEFSDPYRYKLHF-KLQ-PETGPLNLIDPIHEFKAFTNTETATEEDAKMKFSNEVFRFASACMNSRTNGTIHFGVKDKPHG---TIVGVEFTTITKEALIDHFNLMIRQYFE-DHQVQKAKNCIREPRFVEVLLPNTSLSDRFVIEVDVVPKYSECEVDYFQIKMQNYS-NK--IWKQSPKFSVFVRDGASSKDIM-----KSNADFKAFKLDLKKLA-ESRKEAEE--KCRVKIT
>ref|XP_065740132.1|  [chromosome=9] [completeness=complete] [organism=Phocoena phocoena] [gcode=1] sterile alpha motif domain-containing protein 9-like [Phocoena phocoena]
SIE-PTCVSYPFDEFSDPYRYKLNF-NLQ-PETGPLNLIDPIHEFKCFTNTRTATEEDVKMKFSNEVFRFASACMNSRTNGTIHFGVKDKPHG---KIVGVEVTTVTKEALIEHFNLMIHKYFE-DHQVQKAKNCIREPRFVEVLMPNSIPSDRFVIEVDVVPKYSECEHDYFQIKMQNCS-NK--TWTQSPKFSVFVRDGASSKDIM-----KNNTYFTSFKLDLKRLA-ESRKEAEE--KCRIKTN
>ref|XP_032499074.1|  [location=chromosome] [chromosome=9] [completeness=complete] [organism=Phocoena sinus] [isolate=mPhoSin1] [gcode=1] [sex=female] [tissue_type=Cultured fibroblasts (kidney)] [geo_loc_name=Mexico: San Felipe, Baja California] [lat_lon=31.103595 N 114.679383 W] [collection_date=04-Nov-2017] [collected_by=Frances Gulland] sterile alpha motif domain-containing protein 9-like isoform X3 [Phocoena sinus]
SIE-PTCVSYPFDEFSDPYRYKLNF-NLQ-PETGPLNLIDPIHEFKCFTNTRTATEEDVKMKFSNEVFRFASACMNSRTNGTIHFGVKDKPHG---KIVGVEVTTVTKEALIEHFNLMIHKYFE-DHQVQKAKNCIREPRFVEVLMPNSIPSDRFVIEVDVVPKYSECEHDYFQIKMQNCS-NK--TWTQSPKFSVFVRDGASSKDIM-----KNNTYFTSFKLDLKRLA-ESRKEAEE--KCRIKTN
>ref|XP_023985582.1|  [chromosome=5] [completeness=complete] [organism=Physeter macrocephalus] [isolate=SW-GA] [gcode=1] [sex=female] [tissue_type=muscle] [dev_stage=adult] sterile alpha motif domain-containing protein 9 [Physeter macrocephalus]
SIE-PTCVSYPFDEFSDPYRYKLNF-NLQ-PETGPLNLIDPIHEFKDFTNTAKASKEDVKMKFSNEVFRFASACMNSRTNGTIHFGVKDKPHG---KIVGVEVTTVTKEALIDHFNLMIHQYFE-DHQVQIAKNCIREPRFVEVLMPNSTPSDRFVIEVDVVPKYSECEHDYFQIKMQNYN-KK--TWTQSPKFSVFVRDGASSKDIM-----KNNAYFTSFKLDLKRLA-ESRKEAEE--KCRVKTN
>ref|XP_032499071.1|  [location=chromosome] [chromosome=9] [completeness=complete] [organism=Phocoena sinus] [isolate=mPhoSin1] [gcode=1] [sex=female] [tissue_type=Cultured fibroblasts (kidney)] [geo_loc_name=Mexico: San Felipe, Baja California] [lat_lon=31.103595 N 114.679383 W] [collection_date=04-Nov-2017] [collected_by=Frances Gulland] sterile alpha motif domain-containing protein 9-like isoform X1 [Phocoena sinus]
SIE-PTCVSYPFDEFSDPYRYKLNF-NLQ-PETGPLNLIDPIHEFKCFTNTRTATEEDVKMKFSNEVFRFASACMNSRTNGTIHFGVKDKPHG---KIVGVEVTTVTKEALIEHFNLMIHKYFE-DHQVQKAKNCIREPRFVEVLMPNSIPSDRFVIEVDVVPKYSECEHDYFQIKMQNCS-NK--TWTQSPKFSVFVRDGASSKDIM-----KNNTYFTSFKLDLKRLA-ESRKEAEE--KCRIKTN
>ref|XP_032499073.1|  [location=chromosome] [chromosome=9] [completeness=complete] [organism=Phocoena sinus] [isolate=mPhoSin1] [gcode=1] [sex=female] [tissue_type=Cultured fibroblasts (kidney)] [geo_loc_name=Mexico: San Felipe, Baja California] [lat_lon=31.103595 N 114.679383 W] [collection_date=04-Nov-2017] [collected_by=Frances Gulland] sterile alpha motif domain-containing protein 9-like isoform X2 [Phocoena sinus]
SIE-PTCVSYPFDEFSDPYRYKLNF-NLQ-PETGPLNLIDPIHEFKCFTNTRTATEEDVKMKFSNEVFRFASACMNSRTNGTIHFGVKDKPHG---KIVGVEVTTVTKEALIEHFNLMIHKYFE-DHQVQKAKNCIREPRFVEVLMPNSIPSDRFVIEVDVVPKYSECEHDYFQIKMQNCS-NK--TWTQSPKFSVFVRDGASSKDIM-----KNNTYFTSFKLDLKRLA-ESRKEAEE--KCRIKTN
>ref|XP_052495196.1|  [location=chromosome] [chromosome=4] [completeness=complete] [organism=Budorcas taxicolor] [isolate=Tak-1] [gcode=1] [sex=male] [tissue_type=liver] sterile alpha motif domain-containing protein 9-like [Budorcas taxicolor]
STE-PTCMAYPFDEFSDPYRYKLNF-KLQ-PETGPLNLIDPIHEFKAFTNTETATEEDAKMKFSNEVFRFASACMNSRTNGTIHFGVKDKPHG---TIVGVEFTTITKEALIDHFNLMIHQYFE-DHQVQKAKNCIREPRFVEVLLPNITLSDRFVIEVDVVPKYSECEVDYFQIKMQNYS-NT--IWKPSPKFSVFVRDGASSKDIM-----KSNADFKAFKLDLKRLA-ESRKEAEE--KCRVKTN
>ref|XP_060013026.1|  [chromosome=8] [completeness=complete] [organism=Lagenorhynchus albirostris] [gcode=1] sterile alpha motif domain-containing protein 9 [Lagenorhynchus albirostris]
SIE-PTCVSYPFDEFSDPYRYKLNF-NLQ-PETGPLNLIDPIHEFKCFTNTGTATEEDVKMKFSNEVFRFASACMNSRTNGTIHFGVKDKPHG---KIVGVEVTTVTKEALIDHFNLMIHKYFE-DHQVQKAKNCIREPRFVEVLMPNSTPSDRFVIEVDVVPKYSECEHDYFQIKMQNCS-KK--TWTQSPKFSVFVRDGASTKDIM-----KNNAYFTSFKLDLKRLA-ECRKEAEE--KCRVKTN
>ref|XP_059876504.1|  [chromosome=9] [completeness=complete] [organism=Delphinus delphis] [gcode=1] sterile alpha motif domain-containing protein 9-like [Delphinus delphis]
SIE-PTCVSYPFDEFSDPYRYKLNF-NLQ-PETGPLNLIDPIHEFKCFTNTGTATEEDVKMKFSNEVFRFASACMNSRTNGTIHFGVKDKPHG---KIVGVEVTTVTKEALIDHFNLMIHKYFE-DHQVQKAKNCIREPRFVEVLMPNSTPSDRFVIEVDVVPKYSECEHDYFQIKMQNCS-KK--TWTQSPKFSVFVRDGASTKDIM-----KNNAYFTSFKLDLKRLA-ECRKEAEE--KCRVKTN
>ref|XP_012387005.2|  [location=chromosome] [chromosome=9] [completeness=complete] [organism=Orcinus orca] [gcode=1] sterile alpha motif domain-containing protein 9 isoform X2 [Orcinus orca]
SIE-PTCASYPFDEFSDPYRYKLNF-NLQ-PETGPLNLIDPIHEFKCFTNTGTATEEDVKMKFSNEVFRFASACMNSRTNGTIHFGVKDKPHG---KIVGVEVTTVTKEALIDHFNLMIHKYFE-DHQVQKAKNCIREPRFVEVLMPNSTPSDRFVIEVDVVPKYSECEHDYFQIKMQNCS-KK--TWTQSPKFSVFVRDGASTKDIM-----KNNAYFTSFKLDLKRLA-ESRKEAEE--KCRVKTN
>ref|XP_026958261.1|  [chromosome=Unknown] [completeness=complete] [organism=Sagmatias obliquidens] [isolate=GAN/ISIS:26980383/991018] [gcode=1] [sex=female] [tissue_type=blood] [dev_stage=adult] sterile alpha motif domain-containing protein 9-like [Sagmatias obliquidens]
SIE-PTCVSYPFDEFSDPYRYKLNF-NLQ-PETGPLNLIDPIHEFKCFTNTGTATEEDVKMKFSNEVFRFASACMNSRTNGTIHFGVKDKPHG---KIVGVEVTTVTKEALIDHFNLMIHKYFE-DHQVQKAKNCIREPRFVEVLMPNSTPSDRFVIEVDVVPKYSECEHDYFQIKMQNCS-KK--TWTQSPKFSVFVRDGASTKDIM-----KNNAYFTSFKLDLKRLA-ECRKEAEE--KCRVKTN
>ref|XP_049571082.1|  [location=chromosome] [chromosome=9] [completeness=complete] [organism=Orcinus orca] [gcode=1] sterile alpha motif domain-containing protein 9 isoform X1 [Orcinus orca]
SIE-PTCASYPFDEFSDPYRYKLNF-NLQ-PETGPLNLIDPIHEFKCFTNTGTATEEDVKMKFSNEVFRFASACMNSRTNGTIHFGVKDKPHG---KIVGVEVTTVTKEALIDHFNLMIHKYFE-DHQVQKAKNCIREPRFVEVLMPNSTPSDRFVIEVDVVPKYSECEHDYFQIKMQNCS-KK--TWTQSPKFSVFVRDGASTKDIM-----KNNAYFTSFKLDLKRLA-ESRKEAEE--KCRVKTN
>ref|XP_030713128.1|  [chromosome=9] [completeness=complete] [organism=Globicephala melas] [gcode=1] sterile alpha motif domain-containing protein 9-like isoform X2 [Globicephala melas]
STE-PTCVSYPFDEFSNPYRYKLNF-NLQ-PETGPLNLIDPIHEFKCFTNTGTATEEDVKMKFSNEVFRFASACMNSRTNGTIHFGVKDKPHG---KIVGVEVTTVTKEALIDHFNLMIHKYFE-DHQVQKAKNCIREPRFVEVLMPNSTPSDRFVIEVDVVPKYSECEHDYFQIKMQNCS-KK--TWTQSPKFSVFVRDGASTKDIM-----KNNAYFTSFKLDLKRLA-ECRKEAEE--KCRVKTN
>ref|XP_070643590.1|  [chromosome=4] [completeness=complete] [organism=Bos indicus] [isolate=NIAB-ARS_2022] [breed=Sahiwal x Tharparkar] [gb_synonym=Bos taurus indicus] [note=offspring of Sahiwal sire and Tharparkar dam] [gcode=1] [sex=female] [tissue_type=blood] [dev_stage=calf] [collected_by=NIAB] sterile alpha motif domain-containing protein 9-like [Bos indicus]
STE-PTCMAYPFDEFSDPYRYKLNF-KLQ-PETGPLNLIDPIHEFKAFTNTETGTEEDAKMKFSNEVFRFASACMNSRTNGTIHFGVKDKPHG---TIVGVEFTTITKEALIDHFNLMIHQYFE-DHQVQKAKNCIREPRFVEVLLPNSTLSDRFVIEVDVVPKYSECEVDYFQIKMQNCS-NT--IWKQSPNFSVFVRDGASSKDIM-----KSNMDFKAFKLDLKRLA-ESRKEAEE--KCRVKTN
>ref|XP_068406760.1|  [chromosome=8] [completeness=complete] [organism=Eschrichtius robustus] [isolate=mEscRob2] [gcode=1] [sex=male] [cell_line=mEscRob2 fibroblast] [tissue_type=Cells grown from a skin dart biopsy of epidermis and blubber] [dev_stage=adult] [geo_loc_name=USA: North Pacific Ocean, near Crescent City, California] [lat_lon=41.8349 N 124.2969 W] [collection_date=2016-03-18] [collected_by=Jeffrey K. Jacobsen] sterile alpha motif domain-containing protein 9-like [Eschrichtius robustus]
SIE-PTCVSYPFDEFSDPYRYKLNF-NLQ-PETGPLNLIDPIHEFKGFTNTETATEEDVKMKFSNEVFRFASACMNSRTNGTIHFGVKDKPHG---KIVGVEVTTVTKEALIDHFNLMIHQYFE-DHQVQKAKNCIREPRFVEVLMPNSTPSDRFVIEVDVVPKHSECEHDYFQIKMQNCS-KK--TWTQSPKFSVFVRDGASSKDIM-----KNNAYFTSFKLDLKRLA-ESRKEAEE--KCRVKTN
>ref|XP_060160576.1|  [chromosome=9] [completeness=complete] [organism=Globicephala melas] [gcode=1] sterile alpha motif domain-containing protein 9-like isoform X1 [Globicephala melas]
STE-PTCVSYPFDEFSNPYRYKLNF-NLQ-PETGPLNLIDPIHEFKCFTNTGTATEEDVKMKFSNEVFRFASACMNSRTNGTIHFGVKDKPHG---KIVGVEVTTVTKEALIDHFNLMIHKYFE-DHQVQKAKNCIREPRFVEVLMPNSTPSDRFVIEVDVVPKYSECEHDYFQIKMQNCS-KK--TWTQSPKFSVFVRDGASTKDIM-----KNNAYFTSFKLDLKRLA-ECRKEAEE--KCRVKTN
>ref|XP_005902867.1|  [chromosome=4] [completeness=complete] [organism=Bos mutus] [isolate=GX-2022] [gcode=1] [sex=male] [tissue_type=blood] sterile alpha motif domain-containing protein 9 [Bos mutus]
STE-PTCMAYPFDEFSDPYRYKLNF-KLQ-PETGPLNLIDPIHEFKAFTNTETGTEEDAKMKFSNEVFRFASACMNSRTNGTIHFGVKDKPHG---TIVGVEFTTITKEALIDHFNLMIHQYFE-DHQVQKAKNCIREPRFVEVLLPNSTLSDRFVIEVDVVPKYSECEVDYFQIKMQNCS-NT--IWKQSPNFSVFVRDGASSKDIM-----KSNMDFKAFKLDLKRLA-ESRKEAEE--KCRVKTN
>ref|NP_001192710.3|  [chromosome=4] [organism=Bos taurus] [breed=Hereford] [gcode=1] [map=4] sterile alpha motif domain-containing protein 9 [Bos taurus]
STE-PTCMAYPFDEFSDPYRYKLNF-KLQ-PETGPLNLIDPIHEFKAFTNTETGTEEDAKMKFSNEVFRFASACMNSRTNGTIHFGVKDKPHG---TIVGVEFTTITKEALIDHFNLMIHQYFE-DHQVQKAKNCIREPRFVEVLLPNSTLSDRFVIEVDVVPKYSECEVDYFQIKMQNCS-NT--IWKQSPNFSVFVRDGASSKDIM-----KSNMDFKAFKLDLKRLA-ESRKEAEE--KCRVKTN
>ref|XP_007195831.2|  [location=chromosome] [chromosome=7] [completeness=complete] [organism=Balaenoptera acutorostrata] [gcode=1] sterile alpha motif domain-containing protein 9 isoform X1 [Balaenoptera acutorostrata]
SIE-PTCVSYPFDEFSDPYRYKLNF-NLQ-PETGPLNLIDPIHEFKGFTNTETATEEDVKMKFSNEVFRFASACMNSRTNGTIHFGVKDKPHG---KIVGVEVTTVTKEALIDHFNLMIHQYFE-DHQVQKAKNCIREPRFVEVLMPNSTPSDRFVIEVDVVPKHSECEHDYFQIKMQNCS-KK--TWTQSPKFSVFVRDGASSKDIM-----KNNAYFTSFKLDLKRLA-ESRKEAEE--KCRVKTN
>ref|XP_036720276.1|  [location=chromosome] [chromosome=9] [completeness=complete] [organism=Balaenoptera musculus] [isolate=JJ_BM4_2016_0621] [gcode=1] [sex=male] [cell_type=Fibroblast] [tissue_type=Epidermis and Blubber] [geo_loc_name=Pacific Ocean: Santa Barbara] [lat_lon=34.41938 N 119.69905 W] [collection_date=2016] [collected_by=Jeff K. Jacobsen, Susanne Meyer, Li-Fang Chu, Jessica Antosiewicz-Bourget] sterile alpha motif domain-containing protein 9 isoform X2 [Balaenoptera musculus]
SIE-PTCVSYPFDEFSDPYRYKLNF-NLQ-PETGPLNLIDPIHEFKGFTNTETATEEDVKMKFSNEVFRFASACMNSRTNGTIHFGVKDKPHG---KIVGVEVTTVTKEALIDHFNLMIHQYFE-DHQVQKAKNCIREPRFVEVLMPNSTPSDRFVIEVDVVPKHSECEHDYFQIKMQNCS-KK--TWTQSPKFSVFVRDGASSKDIM-----KNNAYFTSFKLDLKRLA-ESRKEAEE--KCRVKTN
>ref|XP_007195832.2|  [location=chromosome] [chromosome=7] [completeness=complete] [organism=Balaenoptera acutorostrata] [gcode=1] sterile alpha motif domain-containing protein 9 isoform X2 [Balaenoptera acutorostrata]
SIE-PTCVSYPFDEFSDPYRYKLNF-NLQ-PETGPLNLIDPIHEFKGFTNTETATEEDVKMKFSNEVFRFASACMNSRTNGTIHFGVKDKPHG---KIVGVEVTTVTKEALIDHFNLMIHQYFE-DHQVQKAKNCIREPRFVEVLMPNSTPSDRFVIEVDVVPKHSECEHDYFQIKMQNCS-KK--TWTQSPKFSVFVRDGASSKDIM-----KNNAYFTSFKLDLKRLA-ESRKEAEE--KCRVKTN
>ref|XP_036720275.1|  [location=chromosome] [chromosome=9] [completeness=complete] [organism=Balaenoptera musculus] [isolate=JJ_BM4_2016_0621] [gcode=1] [sex=male] [cell_type=Fibroblast] [tissue_type=Epidermis and Blubber] [geo_loc_name=Pacific Ocean: Santa Barbara] [lat_lon=34.41938 N 119.69905 W] [collection_date=2016] [collected_by=Jeff K. Jacobsen, Susanne Meyer, Li-Fang Chu, Jessica Antosiewicz-Bourget] sterile alpha motif domain-containing protein 9 isoform X1 [Balaenoptera musculus]
SIE-PTCVSYPFDEFSDPYRYKLNF-NLQ-PETGPLNLIDPIHEFKGFTNTETATEEDVKMKFSNEVFRFASACMNSRTNGTIHFGVKDKPHG---KIVGVEVTTVTKEALIDHFNLMIHQYFE-DHQVQKAKNCIREPRFVEVLMPNSTPSDRFVIEVDVVPKHSECEHDYFQIKMQNCS-KK--TWTQSPKFSVFVRDGASSKDIM-----KNNAYFTSFKLDLKRLA-ESRKEAEE--KCRVKTN
>ref|XP_016016799.2|  [chromosome=Unknown] [completeness=complete] [organism=Rousettus aegyptiacus] [isolate=mRouAeg1] [gcode=1] [sex=male] [tissue_type=muscle] [dev_stage=adult] [geo_loc_name=USA: Berkeley (captive colony)] [collection_date=2017] [collected_by=Sonja Vernes] sterile alpha motif domain-containing protein 9 [Rousettus aegyptiacus]
SME-LTCASYPFDEFSDPYRYKLNF-CLQ-PETGPLNLIDPIHEFKAFTNTDAATEEDIKMKFSNEVFRFASACMNSRTNGTIHFGVKDKPHG---KIIGVKFTNVTKEALIDHFNLMIHQYFE-DHQVSKAKNCIREPRFVEVLQQNSIPSERFVIEVDVIPKHSECEHDYFQIKMQNYN-NK--IWEQRPKFSVFVRDGASSKDII-----KNNADFRAFKLDLKRLA-ESRKEAEAEGKWRVKTS
>ref|XP_061054544.1|  [chromosome=8] [completeness=complete] [organism=Eubalaena glacialis] [isolate=mEubGla1] [gcode=1] [sex=male] [tissue_type=kidney] [dev_stage=calf] [geo_loc_name=USA: Amelia Island, Florida] [lat_lon=30.591667 N 81.441667 W] [collection_date=2020-03-08] [collected_by=Teri Rowles, Bob Bonde] sterile alpha motif domain-containing protein 9 [Eubalaena glacialis]
SIE-PTCVSYPFDEFSDPYRYKLNF-ILQ-PETGPLNLIDPIHEFKGFTNTETATEEDVKMKFSNEVFRFASACMNSRTNGTIHFGVKDKPHG---KIVGVEVTTVTKEALIDHFNLMIHQYFE-DHQVQKAKNCIREPRFVEVLMPNSTPSDRFVIEVDVVPKHSECEHDYFQIKMQNCS-KK--TWTQSPKFSVFVRDGASSKDIM-----KNNAYFTSFKLDLKKLA-ESRKEAEE--KCRVKTN
>ref|XP_059789816.1|  [chromosome=9] [completeness=complete] [organism=Balaenoptera ricei] [isolate=mBalRic1] [specimen_voucher=NIST 3 NM17K954C] [gcode=1] [sex=female] [tissue_type=muscle and kidney] [dev_stage=calf] [geo_loc_name=USA: Gulf of Mexico, San Destin, Florida] [lat_lon=30.37 N 86.35 W] [collection_date=2006-02-11] [collected_by=Lydia Staggs] sterile alpha motif domain-containing protein 9 [Balaenoptera ricei]
SIE-PTCISYPFDEFSDPYRYKLNF-NLQ-PETGPLNLIDPIHEFKGFTNTETATEEDVKMKFSNEVFRFASACMNSRTNGTIHFGVKDKPHG---KIIGVEVTTVTKEALIDHFNLMIHQYFE-DHQVQKAKNCIREPRFVEVLMPNSTPSDRFVIEVDVVPKHSECEHDYFQIKMQNCS-KK--TWTQSPKFSVFVRDGASSKDIV-----KNNAYFTSFKLDLKRLA-ESRKEAEE--KCRVKTN
>ref|XP_004329146.1|  [location=chromosome] [chromosome=9] [completeness=complete] [organism=Tursiops truncatus] [isolate=mTurTru1] [gcode=1] [sex=male] [tissue_type=spleen] [geo_loc_name=USA: Baltimore, Maryland] [lat_lon=39.2851 N 76.6083 W] [collection_date=11-Nov-2018] [collected_by=Leigh Clayton, Jill Arnold, Winston Timp, Norah Hilger] sterile alpha motif domain-containing protein 9-like isoform X2 [Tursiops truncatus]
SIE-PTCVSYPFDEFSDPYRYKLNF-NLQ-PETGPLNLIDPIHEFKCFTNTGTATEEDVKMKFSNEVFRFASACMNSRTNGTIHFGVKDKPHG---KIVGVEVTTVTKEALIDHFNLMIHKYFE-DHQVQKAKNCIREPRFVEVLMPNSTPSDRFVIEVDVVPKYSECEHDYFQIKMQNCS-KK--TWTQSPKFSVFVRDGARTKDIM-----KNNAYFTSFKLDLKRLA-ECRKEAEE--KCRVKTN
>ref|XP_045684325.1|  [chromosome=Unknown] [completeness=complete] [organism=Phyllostomus hastatus] [isolate=PE091] [gcode=1] [sex=male] [tissue_type=liver] [dev_stage=adult] [geo_loc_name=Peru: Loreto, Requena, Jenaro Herrera] [collection_date=2015-05-20] [collected_by=Laurel R. Yohe] sterile alpha motif domain-containing protein 9 [Phyllostomus hastatus]
SVE-LTCVPYPFDEFSNPYRYKVDF-CLQ-PETGPLNLIDAIHEFKTFTNTKTATEEDIKMKFSNEVFRFASACMNSRTNGTIHFGVKDKPHG---KIVGVNVTNVTKEALIEHFDLMIHQYFE-DHQVQIAKKCIREPRFVEVLLPNSTPSDKFVIEVDVIPKYSECGHDYFQIKMQNCN-NK--KWEQRTKFSVFVRDGASTKDIM-----KNNAEFKDFTLGLKTLA-KSRQEAEE--KCRVKTN
>ref|XP_068829026.1|  [chromosome=5] [completeness=complete] [organism=Capricornis sumatraensis] [isolate=serow.1] [gcode=1] [sex=pooled male and female] [tissue_type=blood] [dev_stage=adulthood] [geo_loc_name=China: Shaanxi] [collection_date=2022-12] sterile alpha motif domain-containing protein 9-like [Capricornis sumatraensis]
STE-PTCMAYPFDEFSDPYRYKLNF-KLQ-PETGPLNLIDPIHEFKAFTNTETATEEDAKMKFSNEVFRFASACMNSRTNGTIHFGVKDKPHG---TIVGVEFTTITKEALIDHFNLMIHQYFE-DHQVQKAKNCIREPRFVEVLLPNITLSDRFVIEVDVVPKYSECEVDYFQIKMQNYS-NT--IWKPSPKFSVFVRDGASSKDVM-----KSNADFKAFKLDLKRLA-ESRKEAEE--KCRVKIN
>ref|XP_019782959.1|  [location=chromosome] [chromosome=9] [completeness=complete] [organism=Tursiops truncatus] [isolate=mTurTru1] [gcode=1] [sex=male] [tissue_type=spleen] [geo_loc_name=USA: Baltimore, Maryland] [lat_lon=39.2851 N 76.6083 W] [collection_date=11-Nov-2018] [collected_by=Leigh Clayton, Jill Arnold, Winston Timp, Norah Hilger] sterile alpha motif domain-containing protein 9-like isoform X1 [Tursiops truncatus]
SIE-PTCVSYPFDEFSDPYRYKLNF-NLQ-PETGPLNLIDPIHEFKCFTNTGTATEEDVKMKFSNEVFRFASACMNSRTNGTIHFGVKDKPHG---KIVGVEVTTVTKEALIDHFNLMIHKYFE-DHQVQKAKNCIREPRFVEVLMPNSTPSDRFVIEVDVVPKYSECEHDYFQIKMQNCS-KK--TWTQSPKFSVFVRDGARTKDIM-----KNNAYFTSFKLDLKRLA-ECRKEAEE--KCRVKTN
>ref|XP_045041219.1|  [chromosome=6] [completeness=complete] [organism=Desmodus rotundus] [isolate=HL8] [gcode=1] [sex=male] [dev_stage=adult] [geo_loc_name=Suriname: Sabajo, Para] [collection_date=2017-09-26] sterile alpha motif domain-containing protein 9 [Desmodus rotundus]
SVE-LTCVPYPFDEFSNPYRYKVDF-CLQ-PETGPLNLIDAIHEFKAFTNTKTATEEDVKMKFSNEVFRFASACMNSRTNGTIHFGVKDKPHG---KIVGVNVTNITKEALIEHFNRMIHQYFE-DHQVQIAKKCIREPRFVEVLLPNSTPSDKFVIEVDVIPKYSECGDDYFQIKMQNCN-NK--IWEPRTKFSVFVRDGASTKDIM-----KNNAEFKEFTLGLKTLA-KSRNEAEE--KCRVKTN
>ref|XP_037363830.1|  [chromosome=Unknown] [completeness=complete] [organism=Talpa occidentalis] [isolate=TD23] [gcode=1] [sex=male] [tissue_type=spleen] [dev_stage=adult] sterile alpha motif domain-containing protein 9 [Talpa occidentalis]
VTE-LTCSPYPFDEFNDPYRYKLNF-SLP-PESGPRNLIDPTHEFKAFTNTETATEEDVKMKFSNEVFRFASACMNSRTNGTIHFGVKDKPQG---KIVGVKVTNVTKEAFIDHFNQMIHKYFE-DHQVQKAKKCIREPRFVEVLLPNSIPSDKFVIEVDVIPKYSECEYDYFQIKMQNCN-NK--TWEQSPKSSFYIRDGTSSKDLM-----KNNADLRAFKLHIKELA-ESRKEAEE--KYRVKSN
>ref|XP_007522554.1|  [chromosome=8] [completeness=complete] [organism=Erinaceus europaeus] [gcode=1] sterile alpha motif domain-containing protein 9 isoform X2 [Erinaceus europaeus]
--E-LTCIPYPFDEFSSPYRYKLNF-SLQ-PETGPLNLIDPIHEFKAFTNTETGTEMDAKMKFSNEVFRFASACMNSRTNGTIHFGVQDKPHG---KIVGVKLISVTKEGLIDHFNLMIQQYFE-HHQVQKAKKCIREPRFVEVLLPNSTPSERYVIEVDVIPKYSECERDYFQIKMQNYD-NK--IWEQSSKVSVFVRDGASSKDII-----KKNSDFKEFKLDLKVLA-ESRKEAEE--KSRIKPN
>ref|XP_060052209.1|  [chromosome=8] [completeness=complete] [organism=Erinaceus europaeus] [gcode=1] sterile alpha motif domain-containing protein 9 isoform X1 [Erinaceus europaeus]
--E-LTCIPYPFDEFSSPYRYKLNF-SLQ-PETGPLNLIDPIHEFKAFTNTETGTEMDAKMKFSNEVFRFASACMNSRTNGTIHFGVQDKPHG---KIVGVKLISVTKEGLIDHFNLMIQQYFE-HHQVQKAKKCIREPRFVEVLLPNSTPSERYVIEVDVIPKYSECERDYFQIKMQNYD-NK--IWEQSSKVSVFVRDGASSKDII-----KKNSDFKEFKLDLKVLA-ESRKEAEE--KSRIKPN
>ref|XP_047608878.1|  [location=chromosome] [chromosome=11] [completeness=complete] [organism=Phacochoerus africanus] [isolate=WHEZ1] [gcode=1] [sex=female] [cell_type=pulmonary alveolar macrophages] [dev_stage=adult] [isolation_source=zoo sample] [collection_date=2012-08-20] sterile alpha motif domain-containing protein 9-like [Phacochoerus africanus]
SVE-LMCVPYPFDEFSDPYRYKLNF-SLQ-PETGPLNLIDPIHEFKAFTNTETATKEDVKMKFSNEVFRFASACMNSRTNGTIHFGVKDKPHG---KIVGVEVTTVTKEAFIDHFNMMIHQYFE-DHQVQKAKNCIREPRFVEVLQPNSIPSDRFVIEVDVVPKYSECEQEYFQIKMQNYS-NK--TWKQSPKFSVFMRDGASSKDVM-----KNNVEFTTFKLDLKKLA-EARKEAEE--KCRMKTS
>ref|XP_048195986.1|  [location=chromosome] [chromosome=2] [completeness=complete] [organism=Perognathus longimembris pacificus] [isolate=PPM17] [sub_species=pacificus] [gcode=1] [sex=male] [cell_line=21356] [cell_type=fibroblast] [tissue_type=trachea] [dev_stage=adult] [geo_loc_name=USA: Santa Margarita] [collection_date=2019] [collected_by=SDZWA] sterile alpha motif domain-containing protein 9 [Perognathus longimembris pacificus]
SLE-PTCMPYPFDEFSNLYRYKLHF-TLQ-PETGPLNLIDPVHEFKALTNTETATEMDIMMKFSNEVFRFASACMNSRTNGTIHFGVKDKPHG---KIVGVKVTSDTKEALINHFNLMIHQYFE-SHQVQQAKKCIREPRFVEVLLPNGTLSDRFVIEVDVIPQYSESGQDYFQIKMQNYS-NN--TWEQSSKYSVFVRDGPNCKNIF-----KNKAAFQAFKLDLKTMS-ESRKEAEE--KAKQKTV
>ref|XP_039734026.1|  [chromosome=Unknown] [completeness=complete] [organism=Pteropus vampyrus] [gcode=1] [isolation_source=ENVO:00010625] sterile alpha motif domain-containing protein 9 [Pteropus vampyrus]
SME-LTCASYPFDEFSDPYRYKLNF-CLQ-PETGPLNLIDPVHEFKAFTNTNTAAEEDIKMKFSNEVFRFASACMNSRTNGTIHFGVKDKPHG---KIVGVKFTNVTKEALIDHFNLMIHQYFE-DHQVPKAKNCIREPRFVEVLQQNSIPSDRFVIEVDVIPKHSECEHDYFQIKMQNYN-NK--IWEQRPKFSVFVRDGASSKDII-----KNNADFRAFKLDLKRLA-DARKEAEAEGKCRVKTS
>ref|XP_028381693.1|  [location=chromosome] [chromosome=10] [completeness=complete] [organism=Phyllostomus discolor] [isolate=MPI-MPIP mPhyDis1] [gcode=1] [sex=male] [tissue_type=muscle] [geo_loc_name=Germany: Munich, Collected from captive colony, LMU] [collection_date=25-Oct-2016] [collected_by=Pedro Rodenas-Cuadrado, Uwe Firzlaff, Sonja Vernes] sterile alpha motif domain-containing protein 9 [Phyllostomus discolor]
SVE-LTCVPYPFDEFSDPYRYKVDF-CLQ-PETGPLNLIDAIHEFKTFTNTKTATEEDTKMKFSNEVFRFASACMNSRTNGTIHFGVKDKPHG---KIVGVNVTNVTKEALIEHFDLMIHQYFE-DHQVQIAKKCIREPRFVEVLLPNSTPSDKFVIEVDVIPKYSECGHDYFQIKMQNCN-NK--KWERRTKFSVFVRDGASTKDIM-----KNNAEFKDFKLGLKTLA-KSRQEAEE--KCRVKTN
>ref|XP_016074271.1|  [chromosome=Unknown] [completeness=complete] [organism=Miniopterus natalensis] [isolate=MN2012-01] [gcode=1] [sex=male] [tissue_type=skeletal muscle] [dev_stage=adult] [geo_loc_name=South Africa] [collection_date=Oct-2012] PREDICTED: sterile alpha motif domain-containing protein 9 [Miniopterus natalensis]
SVE-LTCAAYPFDEFSDPYRYKMNF-CLQ-PETGPLNLIDPIHEFKDFTNTNKGTELDAKMKFSNEVFKFASACMNSRTNGTIHFGVIDKPHG---KIVGVSLTTVTKEALINHFNLMIHQYFE-DHQVQKAKKCIREPRFVEVLLPNSVPSDRFVIEVDVIPQYSECGHDYFQIKMQNCN-NK--IWEQREKFSVFVRDGASSKDIM-----KNNADFKIFKLDLEALA-GRRKEAEE--KCRVKTN
>ref|XP_036992384.2|  [chromosome=Unknown] [completeness=complete] [organism=Artibeus jamaicensis] [isolate=MK-2021] [breed=Jamaican fruit bat] [gcode=1] [sex=male] [tissue_type=liver] sterile alpha motif domain-containing protein 9 [Artibeus jamaicensis]
SIE-LTCVPYPFDEFSDPYRYKVDF-YLQ-PETGPLNLIDAIHEFKAFTNTKTDKEEDAKMKFSNEVFRFASACMNSRTNGTIHFGVIDKPHG---KIVGVNVTSVTKEALIQHFNLMIHQYFE-DHQVQIAKKCIREPRFVEVLLPNSTPSDKFVIEVDVIPKYSECGHDYFQIKLQNCN-NK--IWEKRTKFSVFVRDGASTKDII-----KNNAEFKDFKLGLKTLA-KSRKEAEE--KCRVKTN
>ref|XP_006911959.1|  [chromosome=Unknown] [completeness=complete] [organism=Pteropus alecto] [gcode=1] [sex=male] [tissue_type=kidney] [geo_loc_name=Australia: Anglican Church Grammar School, East Brisbane] [collection_date=Nov-2008] sterile alpha motif domain-containing protein 9 [Pteropus alecto]
SME-LTCASYPFDEFSDPYRYKLNF-CLQ-PETGPLNLIDPVHEFKAFTNTNTAAEEDIKMKFSNEVFRFASACMNSRTNGTIHFGVKDKPHG---KIVGVKFTNVTKEALIDHFNLMIHQYFE-DHQVPKAKNCIREPRFVEVLQQNSIPSDRFVIEVDVIPKHSECEHDYFQIKMQNYN-NK--IWEQRPKFSVFVRDGANSKDII-----KNNAEFRAFKLDLKRLA-DARKEAEAEGKCRVKTS
>ref|XP_011361926.1|  [chromosome=Unknown] [completeness=complete] [organism=Pteropus vampyrus] [isolate=Shadow] [gcode=1] [sex=female] [tissue_type=Kidney] [isolation_source=Lubee Bat Conservancy] sterile alpha motif domain-containing protein 9 [Pteropus vampyrus]
SME-LTCASYPFDEFSDPYRYKLNF-CLQ-PETGPLNLIDPVHEFKAFTNTNTAAEEDIKMKFSNEVFRFASACMNSRTNGTIHFGVKDKPHG---KIVGVKFTNVTKEALIDHFNLMIHQYFE-DHQVPKAKNCIREPRFVEVLQQNSIPSDRFVIEVDVIPKHSECEHDYFQIKMQNYK-DK--IWEQRPKFSVFVRDGASSKDII-----KNNADFRAFKLDLKRLA-DARKEAEAEGKCRVKTS
>ref|XP_020016740.1|  [chromosome=Unknown] [completeness=complete] [organism=Castor canadensis] [isolate=Ward] [gcode=1] [sex=male] [tissue_type=Leukocyte] [dev_stage=adult] sterile alpha motif domain-containing protein 9 isoform X2 [Castor canadensis]
SLE-PTCVPYPFDEFNDPYRYKLHF-HLQ-PETGPLNLIDPVHEFKALTNTETATEEDIKMKFSNEVFRFASACMNSRTNGTIHLGVEDKPHG---KIVGIKVTKVTKEDLINHFDLMIHQYFE-AHQVQQAKKCIREPRFVEVLLPNSTLSDRFVVEVDVIPQYSECEHDYFQIKMQNYS-NS--KWEQSSKYSVFVRDGPKTKDII-----KTKADFKAFKLDLKTVA-ESRKEAEE--KAKEKPA
>ref|XP_020016739.1|  [chromosome=Unknown] [completeness=complete] [organism=Castor canadensis] [isolate=Ward] [gcode=1] [sex=male] [tissue_type=Leukocyte] [dev_stage=adult] sterile alpha motif domain-containing protein 9 isoform X1 [Castor canadensis]
SLE-PTCVPYPFDEFNDPYRYKLHF-HLQ-PETGPLNLIDPVHEFKALTNTETATEEDIKMKFSNEVFRFASACMNSRTNGTIHLGVEDKPHG---KIVGIKVTKVTKEDLINHFDLMIHQYFE-AHQVQQAKKCIREPRFVEVLLPNSTLSDRFVVEVDVIPQYSECEHDYFQIKMQNYS-NS--KWEQSSKYSVFVRDGPKTKDII-----KTKADFKAFKLDLKTVA-ESRKEAEE--KAKEKPA
>ref|XP_004862414.1|  [chromosome=Unknown] [completeness=complete] [organism=Heterocephalus glaber] [isolate=NMR 29] [gcode=1] [sex=female] sterile alpha motif domain-containing protein 9 isoform X2 [Heterocephalus glaber]
----PTCTPYPFNTFSDPYRYKLHF-ILQ-PETGPQNLIDPVHEFKALKNTETATEEDIKMKFTNETFRFASACMNSRTNGTIHFGVEDKPHG---KIVGIKVTSVTKEALIDHFNWMIHQYFE-AHQVQQAKKCIREPRFVEVLLPNSTVSDRFVVEVDVVPQFSECKHDYFQIKMQNCN-NK--AWQQSSKYSVFVRDGPNSKNIL-----KNKADFKAFQLDLKTVA-VSRKEAEE--KCKQKPN
>ref|XP_012934202.1|  [chromosome=Unknown] [completeness=complete] [organism=Heterocephalus glaber] [isolate=NMR 29] [gcode=1] [sex=female] sterile alpha motif domain-containing protein 9 isoform X1 [Heterocephalus glaber]
----PTCTPYPFNTFSDPYRYKLHF-ILQ-PETGPQNLIDPVHEFKALKNTETATEEDIKMKFTNETFRFASACMNSRTNGTIHFGVEDKPHG---KIVGIKVTSVTKEALIDHFNWMIHQYFE-AHQVQQAKKCIREPRFVEVLLPNSTVSDRFVVEVDVVPQFSECKHDYFQIKMQNCN-NK--AWQQSSKYSVFVRDGPNSKNIL-----KNKADFKAFQLDLKTVA-VSRKEAEE--KCKQKPN
>ref|XP_054420471.1|  [chromosome=Unknown] [completeness=complete] [organism=Pteronotus mesoamericanus] [isolate=MK-2021] [breed=Mesoamerican mustached bat] [gcode=1] [sex=male] [tissue_type=liver] [dev_stage=adult] sterile alpha motif domain-containing protein 9 [Pteronotus mesoamericanus]
STD-LTCVSYPFDEFSDPYRYKLDF-CLQ-PETGPLNLIDPIHEFKELTKTKTATEKDVKMKFSNEVFRFASACMNSRTNGTIHFGVKDKPHG---KIVGVT-TNVTKEALIDHFNQMICQYFE-DHQAQIAKKCIREPRFVEVLLPNSIPSDKFVIEVDVIPKYSECGHDYFQIKRQNCN-NK--IWEQSTKFSVFVRDGTSTKNII-----NSNAVFKEFKLGLKTLA-ESRKEAEE--KCRVKTN
>ref|XP_066210460.1|  [chromosome=12] [completeness=complete] [organism=Saccopteryx leptura] [isolate=mSacLep1] [gcode=1] [sex=male] [tissue_type=liver] [dev_stage=adult] [geo_loc_name=Panama: Gamboa Approx] [lat_lon=9.07091 N 79.42076 W] [collection_date=2019-03-18] [collected_by=Alvarez van Tussenbroek] sterile alpha motif domain-containing protein 9 [Saccopteryx leptura]
STE-PTCAPYPFDKFNEPYCYKLNF-CLP-PETGPHNLIDPIHEYKELTNTEKATEEDVKMKFSNEVFRFASACMNSRTNGTIHLGVKDKPHG---KIVGVNVTNVTKEAFIDHFNLMIHQYFE-DHQVQQAKKCIREPRFVEVLLPNSTLSDRFVIEVDVIPKYSECGHDYFQIKMQICN-NN--IWEQKPNFSVFVRDGASSKDIM-----KKNTDFKAFKLDLKTMA-ESRKEAET--KCREKTN
>ref|XP_013013899.2|  [chromosome=Unknown] [completeness=complete] [organism=Cavia porcellus] [strain=051] [isolate=PalLab524CR] [breed=Dunkin Hartley] [gcode=1] [sex=male] [tissue_type=kidney] [dev_stage=adult] [geo_loc_name=Canada: St. Constant] [collection_date=2023-05-24] sterile alpha motif domain-containing protein 9 [Cavia porcellus]
----PTCLPYPFNTFSNPYRYKLHF-ILQ-PETGPQNLIDPIHEFKALTDTATATEKDIKMKFSNETFRFASACMNSRTNGTIHFGVKDKPHG---KIVGMKVTSVTKEALIEHFNSMIPQYFE-AHQVQQAKKCIREPRFVEVLLPNSTVSDRFVVEVDVVPQYSECKHDYFRITMQNYN-HE--TWQPSSKYSVFIRDGPNTKNII-----KNKVDFEAFQLDLKSVA-TSRKEAEE--KCKLKTN
>ref|XP_066095023.1|  [chromosome=7] [completeness=complete] [organism=Saccopteryx bilineata] [isolate=mSacBil1] [gcode=1] [sex=male] [tissue_type=liver] [dev_stage=adult] [geo_loc_name=Suriname: Sabajo] [collection_date=2017-09-20] [collected_by=Burton Lim] sterile alpha motif domain-containing protein 9 [Saccopteryx bilineata]
STE-PTCAPYPFDKFNEPYCYKLNF-CLP-PETGPRNLIDPIHEYKELTNTEKATEEDVKMKFSNEVFRFASACMNSRTNGTIHLGVKDKPHG---KIVGVNVTNVTKEAFIDHFNLMIHQYFE-DHQVQQAKKCIREPRFVEVLLPNSTLSDRFVIEVDVIPKYSECGHDYFQIKMQICN-NN--TWEQKPNFSVFVRDGASSKDIM-----KKNTDFKAFKLDLKTMA-ESRKEAET--KCREKTN
>ref|XP_004646297.1|  [chromosome=Unknown] [completeness=complete] [organism=Octodon degus] [isolate=3935] [gcode=1] [sex=female] sterile alpha motif domain-containing protein 9 [Octodon degus]
----PTCTPYPFNTFSDPYRYKLHF-ILQ-PETGPQNLIDPAHEFKALTNTETGTEEDTKMKFSNETFRFASACMNSRTNGTIHFGVKDKPHG---EIVGVKVTSVTKEALINHFNCMIHEYFE-AHQVQQAKKCIREPRFVEVLLPNSAVSDRFVVEVDVVPQYSECKYDYFQVKMQNYS-NK--TWQQSSKFSLFVRDGPNTKNII-----KNQVEFKTFQLDLKAVA-TARKEAEE--KCKQKAK
>ref|XP_059113322.1|  [chromosome=3] [completeness=complete] [organism=Peromyscus eremicus] [gcode=1] sterile alpha motif domain-containing protein 9 [Peromyscus eremicus]
SFPGPTCVAYPFNEFSNPYRYKLHF-ILQ-PETGPLNLIDPVHEFKAFTNTATATEEDIKMKFSNETFRFASACMNSRTNGTIHFGVKDKPQG---KIVGVELTTVTKDALIDHFNLMIDQYFE-VHQVQQAKKCIREPRFVEVLLPNSTPSNKFVIEVDVIPQHSECREDYFQIKMQHLK-NQ--TWQQSSKYSVFVRDGPQSKDII-----GNKADFKAFKLDLKAVA-DSRKEAET--KCKVKPN
>ref|XP_032944686.1|  [location=chromosome] [chromosome=20] [completeness=complete] [organism=Rhinolophus ferrumequinum] [isolate=MPI-CBG mRhiFer1] [gcode=1] [sex=male] [tissue_type=liver] [geo_loc_name=United Kingdom: Woodchester Mansion, Gloucestershire] [lat_lon=51.7108 N 2.2776 W] [collection_date=2016-05-31] [collected_by=Gareth Jones] sterile alpha motif domain-containing protein 9 [Rhinolophus ferrumequinum]
STE-LTCVSYPFDEFSDPYRYKLNF-CLQ-PETGPLNLIDPVHEFKAFTDTKT--EEDAKMKFSNEVFRFASACMNSRTNGTIHLGVKDKPHG---KIVGVELTHVTKEALINHFNQMIHKYFE-NHQVQKAKNCIREPRFVEVLLPNSIPSDRFVIEVDVIPKYSECEDDYFQIKMQNYN-QK---WEQGSKFSVFVRDGASSTDIR-----KKSADFKEFKLNLKTLA-QSRKEAEE--KCRVKTK
>ref|XP_010838083.1|  [chromosome=Unknown] [completeness=complete] [organism=Bison bison bison] [isolate=TAMUID 2011002044] [sub_species=bison] [gcode=1] [sex=male] [tissue_type=blood] PREDICTED: sterile alpha motif domain-containing protein 9-like [Bison bison bison]
STE-PTCMAYPFDEFSDPYRYKLNF-KLQ-PETGPLNLIDPIHEFKDFTNPETAMQ--AKMKFSNEVFRFASACMNSRTNGTIHFGVKDKPHG---IIVGVEFTTITKEALIDHFNLMIHQYFE-DHQVQKAKNCIREPRFVEVLLPNSTLSDRFVIEVDVVPKYSECEVDYFQIKMQNCS-NT--IWKQSPNFSVFVRDGASSKDIM-----KSNMDFKAFKLDLKRLA-ESRKEAEE--KCRVKTN
>ref|XP_052575709.1|  [chromosome=Unknown] [completeness=complete] [organism=Peromyscus californicus insignis] [strain=IS] [sub_species=insignis] [gcode=1] [sex=female] [tissue_type=liver] sterile alpha motif domain-containing protein 9 [Peromyscus californicus insignis]
SSPGPTCVAYPFNEFSNPYRYKLHF-ILQ-PETGPLNLIDPVHEFKAFTNTATATEKDIKMKFSNETFRFASACMNSRTNGTIHFGVKDKPQG---KIVGVELTTVTKDALIDHFNLMIDQYFE-VHQVQQAKKCIREPRFVEVLLPNSTPSNKFVIEVDVIPQHSECREDYFQIKMQHLK-NQ--TWQQSSKYSVFVRDGPQSKDII-----GNKADFKAFKLDLKAVA-DSRKEAET--KCKVKPN
>ref|XP_019585265.1|  [chromosome=Unknown] [completeness=complete] [organism=Rhinolophus sinicus] [isolate=Zhonghua_01] [gcode=1] [sex=male] [tissue_type=muscle] PREDICTED: sterile alpha motif domain-containing protein 9 [Rhinolophus sinicus]
STE-LTCVSYPFDEFSDPYRYKLNF-CLQ-PETGPLNLIDPIHEFKAYTDTKT--EEDAKMKFSNEVFRFASACMNSRTNGTIHLGVKDKPHG---KIVGVELTHVTKEALIDHFNKMIYKYFE-DHQVQKAKNCIREPRFVEVLLPNSIPSDRFVIEVDVIPKYSECEDDYFQIKMQNYN-KK---WEQGSKFSVFVRNGASSTDIM-----KKSADFKEFKLNLKTLA-QSRKEAEE--KCRVKTK
>ref|XP_036037353.1|  [location=chromosome] [chromosome=3] [completeness=complete] [organism=Onychomys torridus] [gcode=1] sterile alpha motif domain-containing protein 9 [Onychomys torridus]
SSPGPTCVPYPFNEFSNPYRYKLHF-TLQ-PETGPLNLIDPVHEFKAFTNTETATEEDIKMKFSNEAFRFASACMNSRTNGTIHFGVKDKPQG---KIVGVELTTVTKDTLINHFSLMIGQYFE-VHQVQQAKKCIREPRFVEVLLPNSTPSNKFVIEVDVIPQHSECREDYFQIKMQHLK-NQ--TWQQSSKYSVFVRDGPQSKDIV-----GNKADFKAFKLDLKAVA-DSRKEAET--KCKVKPN
>ref|XP_055445695.1|  [chromosome=8] [completeness=complete] [organism=Bubalus kerabau] [isolate=K-KA32] [ecotype=Philippines] [breed=swamp buffalo] [gcode=1] [sex=female] [tissue_type=blood] [dev_stage=heifer] [collection_date=2021-10-28] [collected_by=Philippine Carabao Center] sterile alpha motif domain-containing protein 9-like [Bubalus kerabau]
STE-PTCMAYPFDEFSDPYRYKLNF-KLQ-PETGPLNLIDPIHEFKDFTNTETAMQ--AKMKFSNEVFRFASACMNSRTNGTIHLGVKDKPHG---KIVGVEFTTITKEALIDHFNLMIHQYFE-DHQVQKAKNCIREPRFVEVLLPNSTLSNRFVIEVDVVPKYSECEVDYFQIKMQNCS-NT--IWKQSPNFSVFVRDGANSKNII-----NNNAGFKAFKLDLKRLA-ESRKEAEE--KCRVKTN
>ref|XP_061269427.1|  [chromosome=4] [completeness=complete] [organism=Bos javanicus] [breed=banteng] [gcode=1] [sex=male] [tissue_type=whole blood] [dev_stage=adult bull] [geo_loc_name=USA: Glen Rose, Texas] [collection_date=2020-06-27] sterile alpha motif domain-containing protein 9-like isoform X2 [Bos javanicus]
STE-PTCMAYPFDEFSDPYRYKLNF-KLQ-PETGPLNLIDPIHEFKDFTNPETAMQ--AKMKFSNEVFRFASACMNSRTNGTIHFGVKDKPHG---IIVGVEFTTITKEALIDHFNLMIHQYFE-DHQVQKAKNCIREPRFVEVLLPNSTLSDRFVIEVDVVPKYSECEVDYFQIKMQNCS-NT--IWKQSPNFSVFVRDGASSKNII-----NNNAGFKAFKLDLKKLA-ESRKEAEE--KCRVKTN
>ref|XP_012881537.1|  [chromosome=Unknown] [completeness=complete] [organism=Dipodomys ordii] [isolate=6190] [gcode=1] [sex=female] [tissue_type=kidney] [collection_date=26-Jun-2006] PREDICTED: sterile alpha motif domain-containing protein 9 [Dipodomys ordii]
SPE-PTCVPYPFDEFSDPYRYKSHF-ILQ-PETGPLNLIDPVHEFKALTDTERATETDIKMKFSNETFRFASACMNSRTNGTIHFGVKDKPHG---KIIGVKVTSDTKEALINHFNLMIHQYFE-SHQVQQAKKCIREPRFVEVLLPNSTLSDRFVIEVDVIPQYSECGQDYFQIKMQNHS-NN--TWKPSSKYSVFVRDGPNCKNIL-----KNKTDFTAFKLDLKAMS-ESRKEAEE--KAKEKTI
>ref|XP_051033135.1|  [chromosome=Unknown] [completeness=complete] [organism=Phodopus roborovskii] [gcode=1] sterile alpha motif domain-containing protein 9 [Phodopus roborovskii]
SPPGPTCIAYPFNEFSNPYRYKLHF-ILQ-PETGPLNLIDPVHEFKAFTNTEKATEEDIKMKFSNEIFRFASACMNSRTNGTIHFGVKDKPQG---KIVGVELTTVTKDTLINHFNLMIDQYFE-AHQVQQAKKCIREPRFVEVLLPNSIPSNRFVIEVDVLPQYSECREDYFQIKMQHLK-NQ--TWQQSSKYSVFVRDGPQSKDII-----GNKADFRAFKLDLKAVA-DSRKEVET--KCKEKPD
>ref|XP_069852599.1|  [chromosome=Unknown] [completeness=complete] [organism=Dipodomys merriami] [isolate=MVZ:Mamm:240054] [specimen_voucher=MVZ:Mamm:240054] [gcode=1] [sex=male] [tissue_type=liver] [geo_loc_name=USA: California, Kern Co., mouth Freeman Canyon] [lat_lon=35.6091 N 117.92995 W] [collection_date=2020-08-12] [collected_by=James L. Patton] sterile alpha motif domain-containing protein 9 [Dipodomys merriami]
SPE-PTCVPYPFDEFSDPYRYKSHF-ILQ-PETGPLNLIDPVHEFKALTDTERATETDIKMKFSNETFRFASACMNSRTNGTIHFGVKDKPHG---EIIGVKVTSDTKEALINHFNLMIHQYFE-SHQVQQAKKCIREPRFVEVLLPNSTLSDRFVIEVDVIPQYSECGQDYFQIKMQNHS-NN--TWKPSSKYSIFVRDGPNCKNIL-----KNKTDFKAFKLDLKAMS-ESRKEAEE--KAKEKTI
>ref|XP_006078386.4|  [location=chromosome] [chromosome=8] [completeness=complete] [organism=Bubalus bubalis] [isolate=160015118507] [breed=Murrah] [gcode=1] [sex=female] [tissue_type=blood] [dev_stage=Adult Heifer] [geo_loc_name=India: Hissar, Haryana] sterile alpha motif domain-containing protein 9 isoform X3 [Bubalus bubalis]
STE-PTCMAYPFDEFSDPYRYKLNF-KLQ-PETGPLNLIDPIHEFKDFTNTETAMQ--AKMKFSNEVFRFASACMNSRTNGTIHLGVKDKPHG---KIVGVEFTTITKEALVDHFNLMIHQYFE-DHQVQKAKNCIREPRFVEVLLPNSTLSNRFVIEVDVVPKYSECEVDYFQIKMQNCS-NT--IWKQSPNFSVFVRDGANSKNII-----NNNAGFKAFKLDLKRLA-ESRKEAEE--KCRVKTN
>ref|XP_061269426.1|  [chromosome=4] [completeness=complete] [organism=Bos javanicus] [breed=banteng] [gcode=1] [sex=male] [tissue_type=whole blood] [dev_stage=adult bull] [geo_loc_name=USA: Glen Rose, Texas] [collection_date=2020-06-27] sterile alpha motif domain-containing protein 9-like isoform X1 [Bos javanicus]
STE-PTCMAYPFDEFSDPYRYKLNF-KLQ-PETGPLNLIDPIHEFKDFTNPETAMQ--AKMKFSNEVFRFASACMNSRTNGTIHFGVKDKPHG---IIVGVEFTTITKEALIDHFNLMIHQYFE-DHQVQKAKNCIREPRFVEVLLPNSTLSDRFVIEVDVVPKYSECEVDYFQIKMQNCS-NT--IWKQSPNFSVFVRDGASSKNII-----NNNAGFKAFKLDLKKLA-ESRKEAEE--KCRVKTN
>ref|XP_006078384.4|  [location=chromosome] [chromosome=8] [completeness=complete] [organism=Bubalus bubalis] [isolate=160015118507] [breed=Murrah] [gcode=1] [sex=female] [tissue_type=blood] [dev_stage=Adult Heifer] [geo_loc_name=India: Hissar, Haryana] sterile alpha motif domain-containing protein 9 isoform X2 [Bubalus bubalis]
STE-PTCMAYPFDEFSDPYRYKLNF-KLQ-PETGPLNLIDPIHEFKDFTNTETAMQ--AKMKFSNEVFRFASACMNSRTNGTIHLGVKDKPHG---KIVGVEFTTITKEALVDHFNLMIHQYFE-DHQVQKAKNCIREPRFVEVLLPNSTLSNRFVIEVDVVPKYSECEVDYFQIKMQNCS-NT--IWKQSPNFSVFVRDGANSKNII-----NNNAGFKAFKLDLKRLA-ESRKEAEE--KCRVKTN
>ref|XP_006991270.1|  [location=chromosome] [chromosome=3] [completeness=complete] [organism=Peromyscus maniculatus bairdii] [isolate=BW] [sub_species=bairdii] [gcode=1] [sex=female] [tissue_type=liver] [dev_stage=adult] sterile alpha motif domain-containing protein 9 [Peromyscus maniculatus bairdii]
SSPGPTCVAYPFNEFSNPYRYKLHF-ILQ-PETGPLNLIDPVHEFKAFTNTATATEEDIKMKFSNETFRFASACMNSRTNGTIHFGVEDKPQG---KIVGVELTTVTKDALIDHFNLMIEQYFE-VHQVQQAKKCIREPRFVEVLLPNSTPSNKFVIEVDVIPQHAECREDYFQIKMQHLK-NQ--TWQQSSKCSVFVRDGPQSKDII-----GNKADFKAFKLDLKAVA-DSRKEAET--NCKVKAN
>ref|XP_028725617.1|  [location=chromosome] [chromosome=3] [completeness=complete] [organism=Peromyscus leucopus] [breed=LL Stock] [gcode=1] [sex=female] [tissue_type=mixed organs] [dev_stage=adult] sterile alpha motif domain-containing protein 9 [Peromyscus leucopus]
SSPGPTCVAYPFNEFSNPYRYKLHF-ILQ-PETGPLNLIDPVHEFKAFTNTATATEEDIKMKFSNETFRFASACMNSRTNGTIHFGVEDKPQG---KIVGVELTTVTKDALIDHFNLMIEQYFE-VHQVQQAKKCIREPRFVEVLLPNSTPSNKFVIEVDVIPQHAECREDYFQIKMQHLK-NQ--TWQQSSKCSVFVRDGPQSKDII-----GNKADFKAFKLDLKAVA-DSRKEAET--NCKVKAN
>ref|XP_008820770.1|  [chromosome=Unknown] [completeness=complete] [organism=Nannospalax galili] [isolate=Female #2095] [gcode=1] [sex=female] [tissue_type=brain] [geo_loc_name=Israel: Animal Facility of the Institute of Evolution, University of Haifa] sterile alpha motif domain-containing protein 9 [Nannospalax galili]
SLE-PTCIPYPFDEFSSPYRYKLHF-ILQ-PETGPLNLIDPVHEFKALTNTETAKEEDIKMKFSNEIFRFASACMNSRTNGTIHFGVKDKPHG---KIVGMHVTTVTKEALIDHFDLMIHQYFE-VHQVQQAKKCIREPRFVEVLLPNSTPSDRFVIEVDVIPQYSECGHDYFQIKMQKLD-NK--TWQQSSKYSVFVRDGPQTKDII-----GNKAEFKAFKLNLKTMA-DSRKEAEE--KCKEKPN
>ref|XP_044802364.2|  [location=chromosome] [chromosome=8] [completeness=complete] [organism=Bubalus bubalis] [isolate=160015118507] [breed=Murrah] [gcode=1] [sex=female] [tissue_type=blood] [dev_stage=Adult Heifer] [geo_loc_name=India: Hissar, Haryana] sterile alpha motif domain-containing protein 9 isoform X1 [Bubalus bubalis]
STE-PTCMAYPFDEFSDPYRYKLNF-KLQ-PETGPLNLIDPIHEFKDFTNTETAMQ--AKMKFSNEVFRFASACMNSRTNGTIHLGVKDKPHG---KIVGVEFTTITKEALVDHFNLMIHQYFE-DHQVQKAKNCIREPRFVEVLLPNSTLSNRFVIEVDVVPKYSECEVDYFQIKMQNCS-NT--IWKQSPNFSVFVRDGANSKNII-----NNNAGFKAFKLDLKRLA-ESRKEAEE--KCRVKTN
>ref|XP_008062458.2|  [chromosome=Unknown] [completeness=complete] [organism=Carlito syrichta] [isolate=Samal-C Ts95f] [gcode=1] [sex=female] [geo_loc_name=USA: Duke University Lemur Center, Durham, NC] sterile alpha motif domain-containing protein 9 [Carlito syrichta]
FME-ITCAPYPFDESNNQYCYKLGF-SLP-PETGPGNLIDPVREFKSFTNTETATEEDIKMKFSNEIFRFASACMNSRTNGTIHLGVIDKPHG---KIVGVTLTRVTKEALIDHFNQMTHQYFE-VHQVQQAKKCIRAPRFVKVLLPDSTLSDRFVIEVDVIPQYAECEDHYFQIKMQIYK-NR--IWKQSPEFSVFVRDGSSSKNII-----KNKVDFKAFRLDLKTLA-ETRREEEG--KHRAKTN
>ref|XP_041531686.1|  [chromosome=Unknown] [completeness=complete] [organism=Microtus oregoni] [isolate=MIOR12] [gcode=1] [geo_loc_name=USA: Oregon] [isolation_source=kidney] [lat_lon=45.06 N 124.0 W] [collection_date=2018-08] sterile alpha motif domain-containing protein 9 [Microtus oregoni]
SPPGPTCIAYPFNEFSNPYRYKLHF-ILQ-PETGPLNLIDPVHEFKAFTNTEAATEVDIKMKFSNETFRFASACMNSRTNGTIHFGVKDKPQG---KIVGVELTTVTKDALIDHFNLMIDKYFE-VHQVQQAKKCIREPRFVEVLLPNSTPSNRFVIEVDVIPQYSECREDFFQIKMQHLK-NQ--TWQQSSRYSVFVRDGPRSKDII-----GNKVDFKAFKLDLKAVT-ESRKEAEA--TCKVKAD
>ref|XP_040584508.1|  [chromosome=Unknown] [completeness=complete] [organism=Mesocricetus auratus] [isolate=SY011] [gcode=1] [sex=female] [tissue_type=liver] [dev_stage=adult] sterile alpha motif domain-containing protein 9 [Mesocricetus auratus]
SPPGPTCTAYPFNEFSNPYRYKLHF-ILQ-PETGPLNLIDPVHEFKDFTNTEKATEEDIKMKFSNEIFRFASACMNSRTNGTIYFGVKDKPQG---KIVGVELTTVTKDTLINHFNLMIDQYFE-VHQVQQAKKCIREPRFVEVLLPNSTPSNRFVIEVDVLPQHSECREDYFQIKMQHLK-NQ--TWQQSSKYSVFVRDGPRSKDII-----GNKADFKAFKLDLKTVA-DSRKEAET--KYKEKPD
>ref|XP_021045894.1|  [location=chromosome] [chromosome=2] [completeness=complete] [organism=Mus pahari] [gcode=1] [sex=female] [tissue_type=tail] sterile alpha motif domain-containing protein 9 [Mus pahari]
SFPGPTCIAYPFNEFSSPYRYKLNF-ILQ-PETGPLNLIDPIHEFKALTNTESATEKDIKMKFSNEVFRFASACMNSRTNGTIHFGVEDKPHG---KIVGVELTTVTKDALIDHFNLMIAQYFE-VHQVQQAKKCIREPRFVEVLLPNSTPSNKFVIEVDIIPQYSECKEDYFQIKMQCFK-DR--TWQQSPKYSVFVRDGPKSKDIR-----GNKADFKTFTLDLKALA-DCRKETEE--KLKVKPN
>ref|XP_048292645.1|  [chromosome=Unknown] [completeness=complete] [organism=Myodes glareolus] [gcode=1] sterile alpha motif domain-containing protein 9 [Myodes glareolus]
SPPGPTCVAYPFNEFSNPYRYKLHF-ILQ-PETGPLNLIDPVHEFKAFTNTETATEVDIKMKFSNETFRFASACMNSRTNGTIHFGVKDKPQG---KIVGVELTMVTKDALIDHFNLMIDRYFE-VHQVQQAKKCIREPRFVEVLLPNSTPSNRFVIEVDVIPQYSECREDFFQIKMQHLK-TQ--TWQPSSKYSVFVRDGPKSKDII-----GNKVDFKAFKLDLKAVT-ESRKEAEA--KCKVKPD
>ref|XP_021045323.1|  [chromosome=Unknown] [completeness=complete] [organism=Mus pahari] [gcode=1] [sex=female] [tissue_type=tail] sterile alpha motif domain-containing protein 9-like [Mus pahari]
SFPGPTCIAYPFNEFSSPYRYKLNF-ILQ-PETGPLNLIDPIHEFKAFTNTEKATEEDIKIKFSNEVFRFASACMNSRTNGTIHFGVEDKPHG---KIVGVELTTVTKDALIDHFNLMIAQYFE-VHQVQQAKKCIREPRFVEVLQPNSTPSNKFVIEVDINPQYSECKEDYFQIKMQCLK-DR--TWQQSSKYSVFVRDGPRSKDII-----GNKADFKNFKLDLKALA-DSRKEAEK--KSKVKPN
>ref|XP_042540450.1|  [chromosome=Unknown] [completeness=complete] [organism=Dipodomys spectabilis] [isolate=Male_0828] [gcode=1] [sex=male] [geo_loc_name=USA: Cochise County, Arizona] [isolation_source=ENVO:01000179] [lat_lon=31.61666 N 109.25 W] [collection_date=2009-12-20] sterile alpha motif domain-containing protein 9 [Dipodomys spectabilis]
SPE-PTCVPYPFDEFSHPYRYKSHF-ILQ-PETGPLNLIDPVHEFKALTDTERATEIDIKMKFSNETFRFASACMNSRTNGTIHFGVKDKPHG---EIIGLKVTSDTKEALINHFNLMIHQYFE-SHQVQQAKKCIREPRFVEVLLPNSTLSGRFVIEVDVIPQYSECGQDYFQIKMQNHS-NN--TWKPSSKYSVFVRDGPKCKNIL-----KNKTDFNVFKLDLKTMS-ESRKEAEE--KAKEKTI
>ref|XP_047418909.1|  [location=chromosome] [chromosome=8] [completeness=complete] [organism=Sciurus carolinensis] [gcode=1] sterile alpha motif domain-containing protein 9 [Sciurus carolinensis]
SLE-PTCIPYPFDKFSDPYRYKLHF-ILQ-PETGSLNLIDPAHEFKALTDTKRATEEDIKMKFSNEVFRFAAACMNSRTNGTIHFGVEDKPHG---RIVGVQIAKVTKEALIEHFHKMIHQYFE-AHQVQQAEKCIREPRFVEVLLPNSTVSDRFVIEVDIIPQYSECGYDYFQIKMQNYE-NK--TWEQSSKYSVFVRDGPKSKDII-----KSKSDFKAFKLDLKKVA-DSRKEAEE--KCKEKTN
>ref|XP_034375203.1|  [location=chromosome] [chromosome=15] [completeness=complete] [organism=Arvicanthis niloticus] [isolate=mArvNil1] [specimen_voucher=T564M] [gcode=1] [sex=male] [tissue_type=Spleen (genome), brain & testis (transcriptome)] [dev_stage=adult] [geo_loc_name=USA: Santa Barbara] [lat_lon=34.41938 N 119.69905 W] [collection_date=06-Mar-2019] [collected_by=Huishi Toh] sterile alpha motif domain-containing protein 9 [Arvicanthis niloticus]
SSPGPTCIAYPFNEFSNPYRYKLHF-ILQ-PETGPLNLIDPIHEFKALTNTETATKEDIKMKFSNEVFRFASACMNSRTNGTIHFGVKDKPQG---EIVGVELTTVTKDALIDHFNLTIAQYFE-VHQVQQAKKCIREPRFVEVLLPNSTPSNRFVIEVDIIPQYSECKEDYFQIKMQCLK-NQ--AWQQAPNYSVFVRNGPRSKDII-----GNKADFKTFKLDLKALS-ESRKEAEK--KSKVKLN
>ref|XP_038176268.1|  [location=chromosome] [chromosome=2] [completeness=complete] [organism=Arvicola amphibius] [gcode=1] sterile alpha motif domain-containing protein 9 isoform X1 [Arvicola amphibius]
SPSGPTCVAYPFNEFSNPYRYKLHF-ILQ-PETGPLNLIDPVHEFKAFTNTETATEVDIKMKFSNETFRFASACMNSRTNGTIHFGVKDKPQG---KIVGVELTKVTKDALIDHFNLMIDQYFE-VHQVQQAKKSIREPRFVEVLLPNSTPSNRFVIEVDVIPQYSECREDFFQIKMQHLK-TQ--TWQQSSKYSVFVRDGPKSKDII-----GNKVDFKTFKLDLKAVT-ESRKEAEA--KCKVKVD
>ref|XP_038176270.1|  [location=chromosome] [chromosome=2] [completeness=complete] [organism=Arvicola amphibius] [gcode=1] sterile alpha motif domain-containing protein 9 isoform X2 [Arvicola amphibius]
SPSGPTCVAYPFNEFSNPYRYKLHF-ILQ-PETGPLNLIDPVHEFKAFTNTETATEVDIKMKFSNETFRFASACMNSRTNGTIHFGVKDKPQG---KIVGVELTKVTKDALIDHFNLMIDQYFE-VHQVQQAKKSIREPRFVEVLLPNSTPSNRFVIEVDVIPQYSECREDFFQIKMQHLK-TQ--TWQQSSKYSVFVRDGPKSKDII-----GNKVDFKTFKLDLKAVT-ESRKEAEA--KCKVKVD
>ref|XP_028634992.1|  [chromosome=Unknown] [completeness=complete] [organism=Grammomys surdaster] [isolate=TR1022] [gcode=1] [sex=female] [tissue_type=brain] sterile alpha motif domain-containing protein 9 [Grammomys surdaster]
SSPGPTCIAYPFNEFSNPYRYKLHF-ILQ-PETGPLNLIDPIHEFKAFTNTETATEEDIKMKFSNEVFRFASACMNSRTNGTIHFGVKDKPQG---EIVGVELTTVSKDALIDHFNLTIAQYFE-VHQVQQAKKCIREPRFVEVLLPNSTPSNKFVIEVDIIPQYSECKEDYFQIKMQCLK-NQ--AWQQVPNYSVFVRDGPKSKDII-----RNKADFKTFKLDLKQLS-EFRKEAEK--KSKVKLN
>ref|XP_032762876.1|  [location=chromosome] [chromosome=6] [completeness=complete] [organism=Rattus rattus] [isolate=New Zealand] [gcode=1] [sex=male] [tissue_type=muscle] [dev_stage=adult] sterile alpha motif domain-containing protein 9 [Rattus rattus]
ASPGPTCIAYPFNEFSNPYRYKLHF-ILQ-PETGPLNLIDPVHEFKALTNTETATEEDIKMKFSNEVFRFASACMNSRTNGTIHFGVQDKPQG---RIVGMELTTVTKDALIDHFNLMIVQYFE-VHQVQQAKKCIREPRFVEVLLPNSTPSNKFVIEVDIIPQYSECKEDFFQIKMHWRK-DE--TWQQIPKYSVFVRDGPKSKDII-----GNKADFKAFKLDLKALA-DSRKEAEK--KSKVKSN
>ref|XP_057634583.1|  [chromosome=1] [completeness=complete] [organism=Chionomys nivalis] [gcode=1] sterile alpha motif domain-containing protein 9 [Chionomys nivalis]
SPPGPTCVAYPFNEFSHSYRYKLHF-ILQ-PETGPLNLIDPVHEFKAFTNTEAATEVDIKMKFSNETFRFASACMNSRTNGTIHFGVKDKPQG---KIVGVELTTVTKDAIIDHFNLMIDKYFE-VHQVQQAKKCIREPRFVEVLLPNSTPSNRFVIEVDVIPQYSECREDFFQIKMQHLK-NQ--TWQQSSKYSVFVRDGPKSKDII-----GNKVDFKTFKLDLKAVT-ESRKEAEA--KCKVKAD
>ref|NP_001386282.1|  [chromosome=4] [organism=Rattus norvegicus] [strain=BN] [gcode=1] [map=4q13] sterile alpha motif domain-containing protein 9 [Rattus norvegicus]
ASPGPTCIAYPFNEFSNPYRYKLHF-ILQ-PETGPLNLIDPVHEFKALTNTETATEEDIKMKFSNEVFRFASACMNSRTNGTIHFGVQDKPQG---RIVGMELTTVTKDALIDHFNLMIVQYFE-VHQVQQAKKCIREPRFVEVLLPNSTPSNKFVIEVDIIPQYSECKEDFFQIKMHWHK-DE--TWQQIPKYSVFVRDGPKSKDII-----GNKADFKAFKLDLKALA-DSRKEAEK--KSKVKSD
>ref|XP_015362209.1|  [chromosome=Unknown] [completeness=complete] [organism=Marmota marmota marmota] [sub_species=marmota] [gcode=1] [sex=male] [tissue_type=Spleen] [collected_by=Dr Markus Ralser] sterile alpha motif domain-containing protein 9 [Marmota marmota marmota]
CLE-PTCIPYPFDESSDPYRYKLHF-ILQ-PETGSRNLIDPAREFKAFTNTKTATEEDIKMKFSNEVFRFASACMNSRTNGTIHLGVEDKPHG---KIVGVQITKVTKEALIEHFHKMIHQYFE-AHQVQQAEKCIREPRFVEVLLPNSTVSDRFVIEVDVIPQYAECGEDYFQIKMQNCN-NK--AWEQSSKYSVFVRDGPKSKDIT-----KSKSDFKAFKLDLKKVA-ESRKEAEE--KCKEKPN
>ref|XP_019059962.1|  [chromosome=Unknown] [completeness=complete] [organism=Fukomys damarensis] [isolate=Sample0158] [gcode=1] [sex=female] [tissue_type=blood from cranial vena cava] [geo_loc_name=USA: Houston Zoo, Houston, TX] [collection_date=05-Sep-2016] [collected_by=Joseph P. Flanagan, Kelcie Pletch, Christine Molter, Maryanne Tocidlowski, Lauren Howard, Judilee Marrow, Andrea Lee, Jess Jimerson, Katie Plaeger, Erin Neer] sterile alpha motif domain-containing protein 9 [Fukomys damarensis]
----PTCTPYPFNTFSDPYRYKLHF-ILQ-PETGPHNLIDPVHEFKALKNIETATEGDIKMKFSNETFRFASACMNSRTNGTIHFGVEDKPHG---KIVGVKFTSVTKEALIDHFNWMIHQYFE-AHQVQQAKKCIREPRFVEVLLPNSTVSDRFVVEVDVVPQYSVCKHDYFQIKMQDCN-NK--TWQQRSKHSVFVRDGPSTKNVL-----INKADFKAFLLDLKSLA-VSREEAEE--KCKQKTN
>ref|XP_046311157.1|  [chromosome=Unknown] [completeness=complete] [organism=Marmota monax] [isolate=L192] [gcode=1] [sex=male] [tissue_type=PBMC] [geo_loc_name=Canada] [isolation_source=Labrador] [lat_lon=51.43 N 57.06 W] [collection_date=2018-08-03] [collected_by=Thomas Michalak] sterile alpha motif domain-containing protein 9 [Marmota monax]
CLE-PTCIPYPFDESSDPYRYKLHF-ILQ-PETGSRNLIDPAREFKAFTNTKTATEEDIKMKFSNEVFRFASACMNSRTNGTIHLGVEDKPHG---KIVGVQITKVTKEALIEHFHKMIHQYFE-AHQVQQAEKCIREPRFVEVLLPNSTVSDRFVIEVDVIPQYAECGEDYFQIKMQNCN-NK--AWEQSSKYSVFVRDGPKSKDIT-----KSKSDFKAFKLDLKKVA-ESRKEAEE--KCKEKPN
>ref|XP_027775683.2|  [chromosome=1] [completeness=complete] [organism=Marmota flaviventris] [isolate=mMarFla1] [gcode=1] [sex=male] [tissue_type=brown fat] [dev_stage=adult] [geo_loc_name=USA: Gunnison County, Colorado] [lat_lon=38.718100 N 107.199200 W] [collection_date=2017-07-11] [collected_by=Gregory Florant] sterile alpha motif domain-containing protein 9 [Marmota flaviventris]
CLE-PTCIPYPFDESSDPYRYKLHF-ILQ-PETGSRNLIDPAREFKAFTNTKTATEEDIKMKFSNEVFRFASACMNSRTNGTIHLGVEDKPHG---KIVGVQITKVTKEALIEHFHKMIHQYFE-AHQVQQAEKCIREPRFVEVLLPNSTVSDRFVIEVDVIPQYAECGEDYFQIKMQNCN-NK--AWEQSSKYSVFVRDGPKSKDIT-----KSKSDFKAFKLDLKKVA-ESRKEAEE--KCKEKPN
>ref|XP_026247365.1|  [chromosome=Unknown] [completeness=complete] [organism=Urocitellus parryii] [isolate=AGS 11-09-20] [ecotype=Arctic tundra] [gcode=1] [sex=male] [tissue_type=skeletal muscle] [dev_stage=adult] [geo_loc_name=USA: Alaska, Toolik Lake] [isolation_source=Arctic tundra] [lat_lon=68.63 N 149.6 W] [collection_date=27-Jul-2011] [collected_by=Institute of Arctic Biology] sterile alpha motif domain-containing protein 9 [Urocitellus parryii]
CLE-PTCIPYPFDESSDPYRYKLHF-ILQ-PETGSRNLIDPAREFKAFTNTKTATEEDIKMKFSNEVFRFASACMNSRTNGTIHLGVEDKPHG---KIVGVQITKVTKEALIEHFHKMIHQYFE-AHQVQQAEKCIREPRFVEVLLPNSTVSDRFVIEVDVIPQYAECGEDYFQIKMQNCN-NK--AWEQSSKYSVFVREGPKSKDIT-----KSKLDFKAFKLDLKKVA-ESRKEAEE--KCKEKPN
>ref|XP_005340593.1|  [chromosome=Unknown] [completeness=complete] [organism=Ictidomys tridecemlineatus] [isolate=GS200] [gcode=1] [sex=female] [tissue_type=liver] [collection_date=2010] [collected_by=Sandy Martin, University of Colorado, Anschutz Medical Campus] sterile alpha motif domain-containing protein 9 [Ictidomys tridecemlineatus]
CLE-PTCIPYPFDESSDPYRYKLHF-ILQ-PETGSRNLIDPAREFKALTNTKTATEEDIKMKFSNEVFRFASACMNSRTNGTIHLGVEDKPHG---KIVGVQITKVTKEALIEHFHKMIHQYFE-AHQVQQAEKCIREPRFVEVLLPNSTVSDRFVIEVDVIPQYSECGEDYFQIKMQNCN-NK--AWEQSSKYSVFVRDGPKSKDIT-----KSKSDFKAFKLDLKKVA-ESRKEAEE--KCKEKPN
>ref|XP_007652776.1|  [chromosome=Unknown] [completeness=complete] [organism=Cricetulus griseus] [gcode=1] [cell_line=CHO-K1] sterile alpha motif domain-containing protein 9 [Cricetulus griseus]
SPPGPTCIAYPFNEFSNPYRYKLHF-ILQ-PETGPLNLIDPVHEFKAFTNTEKASEEDIKMKFSNEIFRFASACMNSRTNGTIHFGVKDKPQG---RIVGVDLSTVTKDTLINHFNLMIDQYFE-AHQVQQAKKCIREPRFVEVLLPNSTPSNKFVIEVDVLPQHSECKEDYFQIKMQHLK-SQ--TWQQSSKHSVFVRDGPQSKDII-----GNKTDFKAFKLGLKEVA-DSRKEAET--KFKEKPE
>ref|XP_055468986.1|  [chromosome=Unknown] [completeness=complete] [organism=Psammomys obesus] [gcode=1] sterile alpha motif domain-containing protein 9 [Psammomys obesus]
SSPGPTCIAYPFNEFSNPYRYKLHF-ILQ-PETGPLNLIDPVHEFKAFTNTEKATEEDIKMKFSNETFRFASACMNSRTNGTIHFGVKDKPQG---KIVGVELNQVTKDALINHFILMIDQYFE-VHQVQQAKKCIREPRFVEVLLPDSTPSNRFVIEVDVIPKYLECKEDYFQIKIQERK-NQ--TWQQSSKYSVFVRDGPRTKDII-----GNKADFKTFKLDLKAVA-DSRKEAED--KCKAKPK
>ref|XP_021508904.1|  [chromosome=21] [completeness=complete] [organism=Meriones unguiculatus] [strain=TT.TT164.6M] [gcode=1] [sex=male] [tissue_type=liver, kidney, testi] [dev_stage=adult] [collection_date=2020-06-17] [collected_by=Tom Brekke] sterile alpha motif domain-containing protein 9 [Meriones unguiculatus]
SSPGPTCIAYPFNEFNNPYRYKLHF-TLQ-PETGPLNLIDPVHEFKAFTNTEKATEEDIKMKFSNETFRFASACMNSRTNGTIHFGVKDKPQG---KIVGVELNKVTKDALINHFILMIDQYFE-VHQVQQAKKCIREPRFVEVLLPDSTPSNKFVIEVDVIPKYLECKEDYFQIKIQEHK-NQ--AWQQSSKYSVFVRDGPRTKDII-----GNKADFKTFKLDLKAVA-DSRKEAED--KCKAKPK
>ref|XP_012791283.2|  [location=chromosome] [chromosome=1] [completeness=complete] [organism=Sorex araneus] [isolate=mSorAra2] [gcode=1] [sex=male] [tissue_type=spleen, kidney, muscle] [dev_stage=juvenile] [geo_loc_name=Germany: Radolfzell, Max Planck Institute of Animal Behavior] [lat_lon=47.7744 N 9.0157 E] [collection_date=2020-11-11] [collected_by=Marion Muturi] sterile alpha motif domain-containing protein 9 [Sorex araneus]
STE-QTCIAYPFDEFSDPYRYKENF-VLQ-PETGPLNLIDPIHEFKAFKNIEKGTKEDIKIKFSNEVFKFASACMNSRTNGTIHFGVEDKPHG---KIIGVRFIAITKEVLIDHFNQIIHQYFE-EGQVQKAKNCIREPRFVEVLLTNGIPSDRYVIEVDIIPKYSECEHDYFQIKMQNFN-NK--TWNKSSKFSVFVRDGASCKDLM-----KTPADFKAYKSDLKTLA-ESRKEAEE--NFRLKTS
>ref|XP_005388082.1|  [chromosome=Unknown] [completeness=complete] [organism=Chinchilla lanigera] [isolate=Chin_1] [gcode=1] [sex=female] PREDICTED: sterile alpha motif domain-containing protein 9 [Chinchilla lanigera]
----PTCTPYPFDTFGDTYRYKLHF-ILQ-PETGPQNLIDPVHEFKALTNTETATEQDTKMKFSNETFRFASACMNSRTNGTIHFGVKDKPHG---KIVGVKFISVTKEALVDHFNCMIQQYFE-VHQVQQAKQCIREPRFVEVLLPNSTVSDRFVVEVDVVAKYSECKLDYFQVKMQNCN-NK--TWQQSSNYSIFVRDGPNSKNII-----KDKVALDVFKLHLKALA-ASRKEAEE--KCKQKTN
>ref|XP_052029157.1|  [location=chromosome] [chromosome=2] [completeness=complete] [organism=Apodemus sylvaticus] [gcode=1] sterile alpha motif domain-containing protein 9 [Apodemus sylvaticus]
SSLGPTCIAYPFDEFSNPYRYKLHF-ILQ-PETGPLNLIDPVHEFKEFTNTRTATEQDIKMKFSNEVFRFASACMNSRTNGTIHFGVKDKPQG---EIVGVALTTVTKDDLIDHFNLMIAQYFE-AHQVQQAKKCIREPRFVEVLLPNSTPSNKFVIEVDIIPQYSECKEDYFQIKMQCFK-NQ--EWQQNPKSLVFVRDGPKSKDII-----GNKADFKTFKLDLKALS-DSRKEAEK--KFKEKPN
>ref|XP_055974093.1|  [chromosome=Unknown] [completeness=complete] [organism=Sorex fumeus] [gcode=1] sterile alpha motif domain-containing protein 9 [Sorex fumeus]
STE-VTCIAYPFDEFNDPYRYKENF-ILQ-PETGPLNLIDPIHEFKAFKNIEKGTEEDIKMKFSNEVFRFASACMNSRTNGTIHFGVEDKPHG---KIIGVRFTAITKEALIDHFNQIIDQYFE-EGQVQKAKNCVRTPRFVEVLPSDSTPSNKYVIEVDIIPKYSECKHDYFQIKMQNFN-NN--TWNRSPRFSVFVRDGASCKDLI-----KNNADFRAYKLDLKSLA-ESRKEAEE--NSRLKTS
>ref|XP_040821063.1|  [chromosome=Unknown] [completeness=complete] [organism=Ochotona curzoniae] [isolate=NIBS_2020] [gcode=1] [tissue_type=cultured fibroblast cells from ears] [geo_loc_name=China: Qinghai-Tibet Plateau] sterile alpha motif domain-containing protein 9 isoform X1 [Ochotona curzoniae]
PIE-PSCRAHPFNRFDELWRYKSNF-ILQ-PETGPQNLIDPIHEFKALTNTEKATEEDVKMKFSNEVFEFASACMNSRTNGTIHFGVKDKPHG---QIVGVKLANITKNALIDHFDKMIDKYFE-EHQVQQAKTCIRGPRFVEVLLPDDTVSDRFVIEVDVIPHYSVCGQDYFQIKKQICN-N--KTWEQSSKFSVFVRDGASNKNMM-----KNKTDFKMFKLDLKTLA-ESRKEAED--NSMTKT-
>ref|XP_045016549.1|  [location=chromosome] [chromosome=10] [completeness=complete] [organism=Jaculus jaculus] [isolate=mJacJac1] [gcode=1] [sex=male] [tissue_type=liver, spleen] [dev_stage=adult] [geo_loc_name=USA: San Diego] [lat_lon=32.72 N 117.17 W] [collection_date=2021-06-15] [collected_by=Kimberly Cooper] sterile alpha motif domain-containing protein 9 [Jaculus jaculus]
SPE-PSCFSYPFDEFHDSFRYKLHF-ILQ-PETGPLNLIDPVHEFKLLTNTETATEEDIMMKFSNETFKFASACMNSRTNGTIHFGVQDKPHG---KIVGIKVTTETKHSLINHFHKMIPQYFE-PHQVQQAKKCIREPRFVEVLLPNSSVSDKFVIEVDVVPQYSDCGHNYFQIKLQNLK-NK--AWQQSSNYSIFVRDGPNTNNII-----NENAKLKAFKMDLKTLA-ESREEAEE--KHKKNST
>ref|XP_051007939.1|  [location=chromosome] [chromosome=10] [completeness=complete] [organism=Acomys russatus] [gcode=1] sterile alpha motif domain-containing protein 9 [Acomys russatus]
SSPGPTCTPYPFNEFSNPYRYKLHF-ILQ-PETGPLNLIDPVHEFKALTNTDTATEEDIKMKFSNETFRFASACMNTRTNGTIHFGVQDKPQG---KIVGVELIRVTKDALIDHFNVMISQYFE-VHQVQQAKKCIREPRFVEVLLPSSAPSNRFVIEVDVIPLHSECREDYFQIRMQHRK-NQ--MWQRSSNSSVFVRDGPKSKDII-----GSKADFKTFKLDLKAMA-DSRKEAEN--KCKVKPS
>ref|XP_004582357.2|  [chromosome=20] [completeness=complete] [organism=Ochotona princeps] [isolate=mOchPri1] [gcode=1] [sex=male] [tissue_type=muscle] [dev_stage=adult] [geo_loc_name=USA: Grand Mesa, Colorado] [lat_lon=39.087247 N 107.913514 W] [collection_date=2019-07-17] [collected_by=John R. Demboski, Andrea Marie Carrillo] sterile alpha motif domain-containing protein 9 [Ochotona princeps]
PIE-PSCRTHPFNRFDELWRYKSNF-ILQ-PETGPHNLIDPIHEFKALTNTEKATEEDVKMKFSNEVFEFASACMNSRTNGTIHFGVKDKPHG---QIVGVKLANITKNALIDHFDRMIGKYFE-EHQVQQAKTCIQGPRFVEVLLPDDTVSDRFVIEVDVIPHYSVCGQDYFRIKKQICN-N--KTWKQSSEFSVFVRDGASNKNMM-----KNKTDFKMFKLNLKTLA-ESRKEAED--NPMAKT-
>ref|XP_062034088.1|  [chromosome=20] [completeness=complete] [organism=Lepus europaeus] [isolate=LE1] [gcode=1] [sex=male] [cell_line=ZFMK-TIS-69753] [tissue_type=Fibroblast] [dev_stage=adult] [geo_loc_name=Finland: Ilomantsi] [collection_date=2018-10-25] [collected_by=Jaakko Pohjoismaki] sterile alpha motif domain-containing protein 9 [Lepus europaeus]
AKE-PSCRSHPFNKFDEQWHYKLHF-ILQ-PETGPHNLIDPIHEYKAFTNAEKTTEEDGKMKFSNEVFEFASACMNSRTNGTIHFGVKDKPHG---QIVGVKLASITKNALIDHFDKMIPKYFE-EHQVQQAKSCIRVPRFVEVLLPDSTVSDRFVIEVDVIPHYSVCGHDYFQIKKQIYN-NDNKKWEQSSKFSVLVRDGARTVNIV-----KNKTDFKMFKLNLKTLA-ESRKEAED--NCTAKT-
>ref|XP_051708952.2|  [chromosome=16] [completeness=complete] [organism=Oryctolagus cuniculus] [gcode=1] sterile alpha motif domain-containing protein 9 [Oryctolagus cuniculus]
AKE-PSCRSHPFNKFDEQWRYKLHF-ILQ-PETGPHNLIDPIHEYKAFTNAEKNTEEDGKMKFSNEVFEFASACMNSRTNGTIHFGVKDKPQG---QIVGVKLASITKNALIDHFDEMIPKYFE-EHQVQQAKSCIRVPRFVEVLLPDSTVSDRFVIEVDVIPHYSVCGHDYFQIKKQIYD-NNNKKWEQSSKFSVLVRDGARTVNIV-----KTKTDFKMFKLNLKTLA-ESRKEAED--NCTAKT-
>ref|XP_012373928.2|  [chromosome=5] [completeness=complete] [organism=Dasypus novemcinctus] [isolate=mDasNov1] [gcode=1] [sex=male] [tissue_type=muscle] [dev_stage=adult] [geo_loc_name=USA: Central Arkansas] [lat_lon=35.0781 N 92.4579 W] [collection_date=2020-03-20] [collected_by=Jeff Padberg] sterile alpha motif domain-containing protein 9 [Dasypus novemcinctus]
VVE-PTCPSHPFDEFNDLYNYKLHF-ILQ-PETGPLNLIDPIHEFKAFTNTEKAKEEDIKMKFSNEVFRFASACMNSRTNGTIYFGVMDTPHG---KIVG---TKPNKAALISHFNLMIEQYFE-EHQVQQAKKCIREPRFVVVLLPNSIPSDRFVIEVDVIPKHSVCENDYFQIKMQNCN-NN--TWGKSPKFSVFVRDGANSVDIM-----KNKAKFKAFKLDLKTMA-ESRREAEE--KHRVKTN
>ref|XP_015331500.1|  [chromosome=Unknown] [completeness=complete] [organism=Marmota marmota marmota] [sub_species=marmota] [gcode=1] [sex=male] [tissue_type=Spleen] [collected_by=Dr Markus Ralser] sterile alpha motif domain-containing protein 9-like [Marmota marmota marmota]
CLE-PTCIPYPFDESSDPYRYKLHF-ILQ-PETGSRNLIDPAREFKAFTNTKTATEEDIKMKFSNEVFRFASACMNSRTNGTIHLGVEDKPHG---KIVGVQITKVTKEALIEHFHKMIHQYFE-AHQVQQAEKCIREPRFVEVLLPNSTVSDRFVIEVDVIPQYAECGEDYFQIKMQNCN-NK--AWEQS---------------------------------------------------------
>ref|XP_005340592.1|  [chromosome=Unknown] [completeness=complete] [organism=Ictidomys tridecemlineatus] [isolate=GS200] [gcode=1] [sex=female] [tissue_type=liver] [collection_date=2010] [collected_by=Sandy Martin, University of Colorado, Anschutz Medical Campus] sterile alpha motif domain-containing protein 9-like [Ictidomys tridecemlineatus]
QTEQLTCMSYPFDHFHDSHRYIEHY-ILQ-PETGPLNLIDPIHEFKALTNTDTATEEDIKMKFSNEVFRFASACMNSRTNGTIHFGVKDKPHG---EITGVKVTS--KDAFINHFNLMIKKYFE-ESEINEAKRCIREPRFVEVLLQNNTLSDRFVIEVDIIPKYSICKEKYFYIKMQCCT-DK--MWKQHQDHSLFIREGASSRDIL-ANSKQRDIDFKKFLQNLKSLV-ASRKEAEEE-HGM-KVT
>ref|XP_015362203.1|  [chromosome=Unknown] [completeness=complete] [organism=Marmota marmota marmota] [sub_species=marmota] [gcode=1] [sex=male] [tissue_type=Spleen] [collected_by=Dr Markus Ralser] sterile alpha motif domain-containing protein 9-like [Marmota marmota marmota]
QTEQLTCMSYPFDHFHDSHRYIEHY-ILQ-PETGPLNLIDPIHEFKALTNTDTATEEDIKMKFSNEVFRFASACMNSRTNGTIHFGVKDKPHG---EIIGVKVTN--KDAFINHFNLMIKKYFE-ESEINEAKRCIREPRFVEVLLQNNTSSDRFVIEVDIIPKHSICKEKYFYIKMQCCT-DK--MWKQHQDHSLFIREGASSRDIL-ANRKQRDIDFKKFLQNLKSLV-ASRKEAEEE-HGL-KVT
>ref|XP_046311151.1|  [chromosome=Unknown] [completeness=complete] [organism=Marmota monax] [isolate=L192] [gcode=1] [sex=male] [tissue_type=PBMC] [geo_loc_name=Canada] [isolation_source=Labrador] [lat_lon=51.43 N 57.06 W] [collection_date=2018-08-03] [collected_by=Thomas Michalak] sterile alpha motif domain-containing protein 9-like [Marmota monax]
QTEQLTCMSYPFDHFHDSHRYIEHY-ILQ-PETGPLNLIDPIHEFKALTNTDTATEEDIKMKFSNEVFRFASACMNSRTNGTIHFGVKDKPHG---EIIGVKVTN--KDAFINHFNLMIKKYFE-ESEINEAKRCIREPRFVEVLLQNNTSSDRFVIEVDIIPKHSICKEKYFYIKMQCCT-DK--MWKQHQDHSLFIREGASSRDIL-ANRKQRDIDFKKFLQNLKSLV-ASRKEAEEE-HGL-KVT
>ref|XP_050641313.1|  [location=chromosome] [chromosome=3] [completeness=complete] [organism=Macaca thibetana thibetana] [isolate=TM-01] [sub_species=thibetana] [gcode=1] [sex=male] [tissue_type=peripheral blood] sterile alpha motif domain-containing protein 9-like [Macaca thibetana thibetana]
KPEQLTCMPYPFDQFHDSHRYIEHY-TLQ-PETGALNLIDPIHEFKALTNTETATEADIKMKFSNEVFRFASACMNSRTNGTIHFGVKDKPHG---EIVGVKITS--KDAFIDHFNLMIKKYFE-ESEINQAKKCIREPRFVEVLLQNNMPSDRFVIEVDIIPKYSICKDKYFYIQMQIFK-DK--IWKQNQNSSLFVREGASSRDIL-ANSKQRDIDFKAFLQNLKSLV-ASRKEAEEE-YGM-KTM
>ref|XP_005550273.1|  [chromosome=3] [completeness=complete] [organism=Macaca fascicularis] [gcode=1] [sex=female] [dev_stage=5.8 year-old] [geo_loc_name=Indonesia: Tinjil, Java South Coast] PREDICTED: sterile alpha motif domain-containing protein 9-like [Macaca fascicularis]
KPEQLTCMPYPFDQFHDSHRYIEHY-TLQ-PETGALNLIDPIHEFKALTNTETATEADIKMKFSNEVFRFASACMNSRTNGTIHFGVKDKPHG---EIVGVKITS--KDAFIDHFNLMIKKYFE-ESEINQAKKCIREPRFVEVLLQNNMPSDRFVIEVDIIPKYSICKDKYFYIQMQIFK-DK--IWKQNQNPSLFVREGASSRDIL-ANSKQRDVDFKAFLQNLKSLV-ASRKEAEEE-YGM-KTM
>ref|XP_014989728.2|  [location=chromosome] [chromosome=3] [completeness=complete] [organism=Macaca mulatta] [isolate=AG07107] [bio_material=Coriell:AG07107] [gcode=1] [sex=female] [tissue_type=fibroblast] sterile alpha motif domain-containing protein 9-like [Macaca mulatta]
KPEQLTCMPYPFDQFHDSHRYIEHY-TLQ-PETGALNLIDPIHEFKALTNTETATEADIKMKFSNEVFRFASACMNSRTNGTIHFGVKDKPHG---EIVGVKITS--KDAFIDHFNLMIKKYFE-ESEINQAKKCIREPRFVEVLLQNNMPSDRFVIEVDIIPKYSICKDKYFYIQMQIFK-DK--IWKQNQNPSLFVREGASSRDIL-ANSKQRDVDFKAFLQNLKSLV-ASRKEAEEE-YGM-KTM
>ref|XP_062956902.1|  [chromosome=6] [completeness=complete] [organism=Cynocephalus volans] [isolate=mCynVol1] [gcode=1] [sex=male] [tissue_type=heart, kidney] [dev_stage=adult] [geo_loc_name=Philippines: Leyte Province, Leyte Island, Baybay] [lat_lon=10.75 N 124.8 E] [collection_date=1987-04-06] [collected_by=Paul D. Helderman] sterile alpha motif domain-containing protein 9-like [Cynocephalus volans]
KTELLTCMPYPFDQFHDSKRYIENY-ILQ-PETGPLNLIDPIHEFKALTNTETATEEDIKMKFSNEVFRFASACMNSRTNGTIHFGVKDEPHG---AIVGVKVTS--KDAFIDHFNLMIKKYFE-ENEINKARKCIREPRFVEVLLQNNMPSDRFVIEVDIIPKYSVCKEKYFYIKMQNCK-NK--TWKQNQDHSLFVREGASSKDIL-ANVKQRDIEFKAFLQNVKAWA-ASRKKAEEE-HEM-KPN
>ref|XP_027775676.2|  [chromosome=1] [completeness=complete] [organism=Marmota flaviventris] [isolate=mMarFla1] [gcode=1] [sex=male] [tissue_type=brown fat] [dev_stage=adult] [geo_loc_name=USA: Gunnison County, Colorado] [lat_lon=38.718100 N 107.199200 W] [collection_date=2017-07-11] [collected_by=Gregory Florant] sterile alpha motif domain-containing protein 9-like [Marmota flaviventris]
QTEQLTCMSYPFDHFHDSHRYIEHY-ILQ-PETGPLNLIDPIHEFKALTNTDTATEEDIKMKFSNEVFRFASACMNSRTNGTIHFGVKDKPHG---EIIGVKVTN--KDAFINHFNLMIKKYFE-ESEINEAKRCIREPRFVEVLLQNNTSSDRFVIEVDIIPKHSICKEKYFYIKMQCCT-DK--MWKQHQDHSLFIREGASSRDIL-ANSKQRDIDFKKFLQNLKSLV-ASRKEAEEE-HGL-KVT
>ref|XP_008570541.1|  [chromosome=Unknown] [completeness=complete] [organism=Galeopterus variegatus] [gcode=1] [sex=male] [geo_loc_name=Indonesia: West Java] [collected_by=Minoru Baba] PREDICTED: sterile alpha motif domain-containing protein 9-like [Galeopterus variegatus]
KTELLTCMPYPFDQFHDSKRYIENY-ILQ-PETGPLNLIDPVHEFKALTNTETATEEDIKMKFSNEVFRFASACMNSRTNGTIHFGVKDKPHG---EIVGVKVTS--KDVFIDHFNLMIRKYFE-ENEINKAKKCIREPRFVEVLLQNNMPSDRFVIEVDIIPKYSVCKEKYFYIKMQNCK-NK--TWKQNEDHSLFVREGASSKDIL-ANVKQRDIEFKAFLQNVKSWA-ASRKKAEEE-HEM-KST
>ref|XP_008259950.2|  [chromosome=16] [completeness=complete] [organism=Oryctolagus cuniculus] [gcode=1] sterile alpha motif domain-containing protein 9-like [Oryctolagus cuniculus]
QTERLTCMPYPFDQFHDSQRYIEHY-ILQ-PETGPLNLIDPIHEFKALTNTAAATEEDIKMKFSNEVFRFASACMNSRTNGTIHFGVKDKPHG---EIVGVKISS--KDVLINHFNVMIKKYFE-DSDINEAKKCIREPRFVEVLLQNSMPSDRFVIEVDVIPKHSVCKEKYFYIKMQSCK-DN--VWKQNQEYSLFVREGASSRDIL-ANAKQRDPDFKAFTQNLKSLV-ASRKEAEEE-YGW-KAT
>ref|XP_065398409.1|  [chromosome=3] [completeness=complete] [organism=Macaca fascicularis] [isolate=582-1] [gcode=1] [sex=female] [tissue_type=parthenogenetic embryonic stem cells] sterile alpha motif domain-containing protein 9-like [Macaca fascicularis]
KPEQLTCMPYPFDQFHDSHRYIEHY-TLQ-PETGALNLIDPIHEFKALTNTETATEADIKMKFSNEVFRFASACMNSRTNGTIHFGVKDKPHG---EIVGVKINS--KDAFIDHFNLMIKKYFE-ESEINQAKKCIREPRFVEVLLQNNMPSDRFVIEVDIIPKYSICKDKYFYIQMQIFK-DK--IWKQNQNSSLFVREGASSRDIL-ANSKQRDVDFKAFLQNLKSLV-ASRKEAEEE-YGM-KTM
>ref|XP_011729134.2|  [chromosome=4] [completeness=complete] [organism=Macaca nemestrina] [isolate=mMacNem1] [gcode=1] [sex=male] [tissue_type=blood] [dev_stage=adult] [geo_loc_name=USA: Seattle, Washington] [lat_lon=47.655548 N 122.303200 W] [collection_date=2021-05-12] [collected_by=Washington National Primate Research Center (WaNPRC) at the University of Washington] sterile alpha motif domain-containing protein 9-like [Macaca nemestrina]
KPEQLTCMPYPFDQFHDSHRYIEHY-TLQ-PETGALNLIDPIHEFKALTNTETATEADIKMKFSNEVFRFASACMNSRTNGTIHFGVKDKPHG---EIVGVKINS--KDAFIDHFNLMIKKYFE-ESEINQAKKCIREPRFVEVLLQNNMPSDRFVIEVDIIPKYSICKDKYFYIQMQIFK-DK--IWKQNQNSSLFVREGASSRDIL-ANSKQRDVDFKAFLQNLKSLV-ASRKEAEEE-YGM-KTM
>ref|XP_027973811.1|  [chromosome=Unknown] [completeness=complete] [organism=Eumetopias jubatus] [isolate=GAN:26980396] [gcode=1] [sex=female] [tissue_type=blood] [dev_stage=adult] sterile alpha motif domain-containing protein 9-like [Eumetopias jubatus]
ETEQLTCMPYPFDQFHNSQRYIEHS-ILQ-PETGPLNLIDPIHEFKALTNTEAATEKDIKMKFSNEVFRFASACMNSRTNGTIHFGVKDRPHG---QIVGVKVTS--KDAFINHFNIMIRQYFE-ENEINEAKKCIREPRFVEVLLQNNTPSDRFVIEVDVIPKYSVCEKKYFLIKMQNCK-NE--TWKPNQDFSLFVRDGASSKDVL-ANVKQRDIAYREFLQNLESVA-ASRKVAEEE-YEV-KAN
>ref|XP_014643659.1|  [chromosome=Unknown] [completeness=complete] [organism=Ceratotherium simum simum] [isolate=SDZICR_KB13650] [sub_species=simum] [gcode=1] [sex=female] [geo_loc_name=USA: San Diego Zoo, California] PREDICTED: sterile alpha motif domain-containing protein 9-like [Ceratotherium simum simum]
ETEQLACMPYPFDQFHDSHRYIEHY-ILQ-PETGPLNLIDPIHEFKALTNTETATEKDIKMKFSNEVFRFASACMNSRTNGTIHFGVKDKPHG---EIVGVKVTS--KDSFIDHFNIMIKQYFE-ESEIKVAKKCIREPRFVEVLLQNNTPSDRFVIEVDVIPKHSVCKEKYFYIKMQNCK-ND--TWKQNQDLSLFVREGASSKDIL-ANVKQRDIDFKAFTKNLKSLV-TARKEAEEE-YDM-KAN
>ref|XP_032108853.1|  [chromosome=Unknown] [completeness=complete] [organism=Sapajus apella] [isolate=SASKATOON/1434] [gcode=1] [sex=female] [tissue_type=blood] [dev_stage=adult] sterile alpha motif domain-containing protein 9-like [Sapajus apella]
KPEQLTCMPYPFDQFHDSQRYIEHY-ILQ-PETGPLNLIDPIHEFKALTDTERATEEDIKMKFSNEVFRFASACMNSRTNGTIHFGVKDKPHG---KIVGVNITS--KDVFIDHFNLMIKKYFE-ESEINEAKKCIREPRFVEVLLQNNTPSDRFVIEVDIIPKHSVCKDKYFYIQMQSCT-DK--IWKQNQNSSLFVREGASSRDIL-ANPNKRDVDFKAFSQKLKSLV-ASRKEAEEE-YRM-KAM
>ref|XP_066094273.1|  [chromosome=7] [completeness=complete] [organism=Saccopteryx bilineata] [isolate=mSacBil1] [gcode=1] [sex=male] [tissue_type=liver] [dev_stage=adult] [geo_loc_name=Suriname: Sabajo] [collection_date=2017-09-20] [collected_by=Burton Lim] sterile alpha motif domain-containing protein 9-like [Saccopteryx bilineata]
KPEQLTCIPYPFDHFHCSHRYIEHYVL-Q-PETGPLNLIDPVHEFKAFTNTENATEKDIKMKFSNEVFRFTSACMNSRTNGTIHFGVKDKPHG---EIVGVQVTS--KEAFIDHFNLMIKQYFE-DSDISEAKKCIRQPRFVEVLLQNNTLSDRFVIEVDVIPKYSVCKEKYFYIKMQNCK-DE--TWKQNQDISLFVRDGASSKDIL-ANVKQRDVDFKTFFRKLNSLA-ASRKEAEEE-CEV-KAH
>ref|XP_028381763.1|  [location=chromosome] [chromosome=10] [completeness=complete] [organism=Phyllostomus discolor] [isolate=MPI-MPIP mPhyDis1] [gcode=1] [sex=male] [tissue_type=muscle] [geo_loc_name=Germany: Munich, Collected from captive colony, LMU] [collection_date=25-Oct-2016] [collected_by=Pedro Rodenas-Cuadrado, Uwe Firzlaff, Sonja Vernes] sterile alpha motif domain-containing protein 9-like [Phyllostomus discolor]
KPEQLTCMPHPFDQPQSSHRYIEHY-LLP-PETGPGNLIDPIHEYKALTHTDTATEKDIRMKFSNEVFRFASACMNSRTNGTIHFGVKDKPHG---EIVGVKVTS--KAAFIDHFNQMITKYFE-DSEINEARKCIREPRFVEVLLQDSTPSDRFVIEVDVIPKHSVCKEKYFYIMMQTYE-NE--TWKQSEELSLFVREGASSKDIR-ANVKRRDVEFKAFFKKLKSLA-VSRKEAEEK-YEA-KAN
>ref|XP_046526743.1|  [location=chromosome] [chromosome=8] [completeness=complete] [organism=Equus quagga] [isolate=Etosha38] [specimen_voucher=Etosha38] [gcode=1] [tissue_type=Blood] [geo_loc_name=Namibia:Etosha] [collection_date=2008] [collected_by=Pauline Kamath, UC Berkeley] sterile alpha motif domain-containing protein 9-like [Equus quagga]
QAEQLTCMPYPFDQFHDSQRYIEHY-ILQ-PETGPLNLIDPIHEFKALTNTETATEKDIKMKFSNEAFRFASACMNSRTNGTIHFGVKNKPHG---EIVGVKVTS--KDSFIDHFNVMIKQYFE-ESEIKVAKKCIREPRFVEVLLQNNTPSDRFVIEVDVIPKHSICKEKYFYIKMQNCK-NE--KWKQNEDHSLFVRDGASSKDIL-ANGKQRDIDFKAFMQNLKSLV-TSRKEAEEE-YEV-KAN
>ref|XP_058381591.1|  [chromosome=3] [completeness=complete] [organism=Diceros bicornis minor] [isolate=mBicDic1] [sub_species=minor] [gcode=1] [sex=female] [tissue_type=blood] [dev_stage=juvenile] [geo_loc_name=USA] [lat_lon=32.1795 N 97.7972 W] [collected_by=Budhan Pukazhenthi] sterile alpha motif domain-containing protein 9-like [Diceros bicornis minor]
ETEQLACMPYPFDQFHDSHRYIEHY-ILQ-PETGPLNLIDPIHEFKALTNTETATEKDIKMKFSNEVFRFASACMNSRTNGTIHFGVKDKPHG---EIVGVKVTS--KDSFIDHFNIIIKQYFE-ESEIKVAKKCIREPRFVEVLLQNNTPSDRFVIEVDVIPKHSVCKEKYFHIKMQNCK-ND--TWKQNQDLSLFVREGASSKDIL-ANIKQRDIDFKAFIKNLKSLV-TSRKEAEEE-YDM-KAN
>ref|XP_027429555.1|  [location=chromosome] [chromosome=12] [completeness=complete] [organism=Zalophus californianus] [isolate=mZalCal1] [gcode=1] [sex=male] [tissue_type=blood] [geo_loc_name=USA: California] [lat_lon=37.858768 N 122.484010 W] [collection_date=07-Jul-2018] [collected_by=Frances Gulland and Jochen Wolf] sterile alpha motif domain-containing protein 9-like [Zalophus californianus]
ETEQLTCMPYPFDQFHNSQRYIEHS-ILQ-PETGPLNLIDPIHEFKALTNTEAATEKDIKMKFSNEVFRFASACMNSRTNGTIHFGVKDRPHG---QIVGVKVTS--KDAFINHFNIMIRQYFE-ENEINEAKKCIREPRFVEVLLQNNTPSDRFVIEVDVIPKYSVCEKKYFLIRMQNCK-NE--TWKPNQDLSLFVRDGASSKDVL-ANVKQRDIAYREFLQNLESVA-ASRKVAEEE-YEV-KAN
>ref|XP_017380582.1|  [chromosome=Unknown] [completeness=complete] [organism=Cebus imitator] [isolate=Cc_AM_T3] [gcode=1] [sex=male] [dev_stage=adult] [geo_loc_name=Costa Rica] sterile alpha motif domain-containing protein 9-like [Cebus imitator]
KPEQLTCMPYPFDQFHDSQRYIEHY-ILQ-PETGPLNLIDPIHEFKALTDTERATEEDIKMKFSNEVFRFASACMNSRTNGTIHFGVKDKPHG---EIVGVNITS--KDVFIDHFNLMIKKYFE-ESEINEAKKCIREPRFVEVLLQNNTPSDRFVIEVDIIPKHSVCKDKYFYIQMQSCT-DK--IWKQNQNSSLFVREGASSRDIL-ANPNKRDVDFKAFSQKLKSLV-ASRKEAEEE-YRM-KAM
>ref|XP_066210387.1|  [chromosome=12] [completeness=complete] [organism=Saccopteryx leptura] [isolate=mSacLep1] [gcode=1] [sex=male] [tissue_type=liver] [dev_stage=adult] [geo_loc_name=Panama: Gamboa Approx] [lat_lon=9.07091 N 79.42076 W] [collection_date=2019-03-18] [collected_by=Alvarez van Tussenbroek] sterile alpha motif domain-containing protein 9-like [Saccopteryx leptura]
KPERLTCIPYPFDHFHSSHRYIEHYVL-Q-PETGPLNLIDPVHEFKAFTNTENATEKDIKMKFSNEVFRFTSACMNSRTNGTIHFGVKDKPLG---EIVGVQVTN--KEAFIDHFNLMIKQYFE-DSDISEAKKCIRQPRFVEVLLQNNTLSDRFVIEVDVIPKYSVCKEKYFYIKMQNCK-DE--TWKQNQDISLFVRDGASSKDIL-ANVKQRDVDFKTFFRKLNSLA-ASRKEAEEE-CEV-KAH
>ref|XP_016074281.1|  [chromosome=Unknown] [completeness=complete] [organism=Miniopterus natalensis] [isolate=MN2012-01] [gcode=1] [sex=male] [tissue_type=skeletal muscle] [dev_stage=adult] [geo_loc_name=South Africa] [collection_date=Oct-2012] PREDICTED: sterile alpha motif domain-containing protein 9-like [Miniopterus natalensis]
KIEQLTCMPYPFDQFHSCHRYIEHY-LIQ-PETGPLNLIDPIHEFKALTNTEAATEKDIRMKFSNEVFRFASACMNSRTNGTIHFGVMDKPHG---EIVGVQVTN--KNDFIDHFNTMIKQYFE-ESEINEAKKCIREPRFVEVLLQNSTPSDRFVIEVDIIPKHSVCKEKYFYIKLQNYE-TG--TWKQSQDTSLFVRDGASSKDIL-ANVKQRDVAFKAFLKKLKSLV-ASRKEAEEE-YKV-KTN
>ref|NP_001244057.1|  [chromosome=4] [organism=Equus caballus] [gcode=1] [map=4] sterile alpha motif domain-containing protein 9-like [Equus caballus]
QAEQLTCMPYPFDQFHDSQRYIEHY-ILQ-PETGPLNLIDPIHEFKALTNTETATEKDIKMKFSNEAFRFASACMNSRTNGTIHFGVKNKPHG---EIVGVKVTS--KDSFIDHFNVMIKQYFE-ESEIKVAKKCIREPRFVEVLLQNNTPSDRFVIEVDVIPKHSICKEKYFYIKMQNCK-NE--KWKQNEDHSLFVRDGASSKDIL-ANGKQRDTDFKAFTQNLKSLV-TSRKEAEEE-YEV-KAN
>ref|XP_040821033.1|  [chromosome=Unknown] [completeness=complete] [organism=Ochotona curzoniae] [isolate=NIBS_2020] [gcode=1] [tissue_type=cultured fibroblast cells from ears] [geo_loc_name=China: Qinghai-Tibet Plateau] sterile alpha motif domain-containing protein 9-like [Ochotona curzoniae]
QAEQLTCMPYPFDQFHASHRYIERH-CLQ-PETGPLNLIDPIHEFKALTNTETATEEDVKMKFSNEVFRFASACMNSRTNGTIHFGVKDNPHG---EIVGVNISS--KDALIDHFNLMIKKYFE-ENEVTIAKKCIREPRFVEVLLQNNMPSDRVVIEVDIIPKHSVCKKRYFYVKMQSCK-NK--VWKQNQECSLFIREGASSRDIL-ANGRQRDVDFKAFTQNLEALV-ASRKEAEEK-YTA-EST
>ref|XP_063098771.1|  [chromosome=Unknown] [completeness=complete] [organism=Cavia porcellus] [strain=051] [isolate=PalLab524CR] [breed=Dunkin Hartley] [gcode=1] [sex=male] [tissue_type=kidney] [dev_stage=adult] [geo_loc_name=Canada: St. Constant] [collection_date=2023-05-24] sterile alpha motif domain-containing protein 9-like [Cavia porcellus]
KTENLTCPPYPFDNFHDGQRYIEHY-ILQ-PETGPLNLIDPIHEFKALTNTENATEEDLKMKFSNETFRFASACMNSRTNGTIHFGVKDKPH---GEIVGVKVTS--KDAFIDHFNLMIKKYFE-ESEISEAQKCIRQPRFIDVLLQNNTLSDRFVIEVDIIPKYSVCKEKYFYIKLQSLT-DK--TWKQNQNLSLFVRDGASSKDIL-ANVKRREIEFKAFYENLKSCA-AARKDAEEE-HQM-KTT
>ref|XP_007980344.1|  [chromosome=Unknown] [completeness=complete] [organism=Chlorocebus sabaeus] [strain=WHO RCB 10-87] [gb_synonym=Cercopithecus sabaeus] [gcode=1] [sex=female] [tissue_type=kidney epithelium] sterile alpha motif domain-containing protein 9-like [Chlorocebus sabaeus]
KPEQLTCMPYPFDQFHDSHRYIEHY-TLQ-PETGALNLIDPIHEFKALTNTETATEADIKMKFSNEVFRFASACMNSRTNGTIHFGVKDKPHG---EIVGVKITS--KDAFIDHFNLMIKKYFE-ESEINQAKKCIREPRFVEVLLQNNMPSDRFVIEVDIIPKHSICKNKYFYIQMQICK-DK--IWKQNQNPSLFVREGASSRDIL-ANSKQRDVDFKAFLQNLKSLV-ASRKEAEEE-YGM-KAM
>ref|XP_070471752.1|  [chromosome=4] [completeness=complete] [organism=Equus przewalskii] [isolate=Varuska] [gcode=1] [sex=female] [tissue_type=blood] [dev_stage=adult] [geo_loc_name=USA: Minnesota] [collection_date=2023-08-07] sterile alpha motif domain-containing protein 9-like [Equus przewalskii]
QAEQLTCMPYPFDQFHDSQRYIEHY-ILQ-PETGPLNLIDPIHEFKALTNTETATEKDIKMKFSNEAFRFASACMNSRTNGTIHFGVKNKPHG---EIVGVKVTS--KDSFIDHFNVMIKQYFE-ESEIKVAKKCIREPRFVEVLLQNNTPSDRFVIEVDVIPKHSICKEKYFYIKMQNCK-NE--KWKQNEDHSLFVRDGASSKDIL-ANGKQRDTDFKAFTQNLKSLV-TSRKEAEEE-YEV-KAN
>ref|XP_017812450.3|  [location=chromosome] [chromosome=4] [completeness=complete] [organism=Papio anubis] [isolate=15944] [gcode=1] [sex=male] [tissue_type=whole blood] sterile alpha motif domain-containing protein 9-like [Papio anubis]
KPEQLTCMPYPFDQFHDSHRYIEHY-TLQ-PETGALNLIDPIHEFKALTNTETATEADIKMKFSNEVFRFASACMNSRTNGTIHFGVKDKPHG---EIVGVKITS--KDAFIDHFNLMIKKYFE-ESEINQAKKCIREPRFVEVLLQNNMPSDRFVIEVDIIPKHSICKDKYFYIQMQICK-DK--IWKQNQNPSLFVREGASSRDIL-ANSKQRDIDFKAFLQNLKSLV-ASRKEAEEE-YGM-KAM
>ref|XP_011853657.1|  [chromosome=Unknown] [completeness=complete] [organism=Mandrillus leucophaeus] [isolate=KB7577] [gcode=1] [sex=female] [tissue_type=heart] PREDICTED: sterile alpha motif domain-containing protein 9-like [Mandrillus leucophaeus]
KPEQLTCMPYPFDQFHDSHRYIEHY-TLQ-PETGALNLIDPIHEFKALTNTETATEADIKMKFSNEVFRFASACMNSRTNGTIHFGVKDKPHG---EIVGVKITS--KDAFIDHFNLMIKKYFE-ESEINQAKKCIREPRFVEVLLQNNMPSDRFVIEVDIIPKHSICKDKYFYIQMQICK-DK--IWKQNQNTSLFVREGASSRDIL-ANSKQRDIDFKEFLQNLKSLV-ASRKEAEEE-YGM-KTM
>ref|XP_026247361.1|  [chromosome=Unknown] [completeness=complete] [organism=Urocitellus parryii] [isolate=AGS 11-09-20] [ecotype=Arctic tundra] [gcode=1] [sex=male] [tissue_type=skeletal muscle] [dev_stage=adult] [geo_loc_name=USA: Alaska, Toolik Lake] [isolation_source=Arctic tundra] [lat_lon=68.63 N 149.6 W] [collection_date=27-Jul-2011] [collected_by=Institute of Arctic Biology] sterile alpha motif domain-containing protein 9-like [Urocitellus parryii]
QTEQLTCMSYPFDHFHDSHRYIEHY-ILQ-PETGPLNLIDPIHEFKALTNTDTATEEDIKMKFSNEVFRFASACMNSRTNGTIHFGVKDKPHG---EIIGVKVTS--KDAFINHFNLMIKKYFE-ESEINEVKRCIREPRFVEVLLQNNTSSDRFVIEVDIIPKHSICKEKYFYIKMQCCT-DK--TWKQHQDHSLFIREGASSRDIL-ANSKQRDIDFKKFLQNLKSVV-ASRKEAEEE-HGM-KVT
>ref|XP_012306232.2|  [chromosome=Unknown] [completeness=complete] [organism=Aotus nancymaae] [isolate=86718] [gcode=1] [sex=female] [tissue_type=blood] sterile alpha motif domain-containing protein 9-like [Aotus nancymaae]
KPEQLTCMPYPFDQFHDSQRYIEHY-TLQ-PETGPLNLIDPIHEFKALTDTERATEEDIKMKFSNEVFRFASACMNSRTNGTIHFGVKDKPHG---EIVGVNITS--KDAFIDHFNLMIKKYFE-ESEINEAKKCIREPRFVEVLLQNNTPSDRFVIEVDISPKHSVCKDKYFYIQMQSCT-DK--IWKQNQNPSLFVREGASSRDIL-ANPNKRDVDFKAFLQNLESLV-ASRKEAEEE-YRM-KAM
>ref|XP_024432967.2|  [chromosome=6] [completeness=complete] [organism=Desmodus rotundus] [isolate=HL8] [gcode=1] [sex=male] [dev_stage=adult] [geo_loc_name=Suriname: Sabajo, Para] [collection_date=2017-09-26] sterile alpha motif domain-containing protein 9-like [Desmodus rotundus]
KPEQLTCMPHPFDQAQSSHRYIEHY-LLP-PETGPGNLIDPIHEYKALTNTDTATEKDIKMKFSNEVFRFASACMNSRTNGTIHFGVKDKPHG---EIVGVKVTS--KAAFVDHFNRMITKYFE-DSEINEARKCIREPRFVEVLLQDNTPSDRFVIEVDVIPKHSVCKEKYFYIIMQTHE-NE--TWKQSDELSLFVREGASSKDIR-ANVKQRDVEFKAFFKKLKSLA-VSRKEAEEK-YEA-KAD
>ref|XP_008062456.1|  [chromosome=Unknown] [completeness=complete] [organism=Carlito syrichta] [isolate=Samal-C Ts95f] [gcode=1] [sex=female] [geo_loc_name=USA: Duke University Lemur Center, Durham, NC] sterile alpha motif domain-containing protein 9-like [Carlito syrichta]
NMGQPTCMPYPFDEFHNSHRYIEHC-ILQ-PETGPLNLIDPIHEFKALTNTDTATKEDIMMKFSNEVFRFASACMNSRTNGTIHFGVKDKPHG---EIVGVKVTS--KDAFIDHFNHMIKKYFE-ESEINQAKKCIREPRFVEVLLQNSTPSDRFVIEVDTVPKHSVCKDKYFYIQMQSCT-NK--VWKQNQDNSLFVREGASSKDIL-ANVKRRDVDFKEFLRSLKSLT-ASRKEAEEE-YGM-KAT
>ref|XP_020016743.1|  [chromosome=Unknown] [completeness=complete] [organism=Castor canadensis] [isolate=Ward] [gcode=1] [sex=male] [tissue_type=Leukocyte] [dev_stage=adult] sterile alpha motif domain-containing protein 9-like [Castor canadensis]
KTEQLTCMTYPFDHFHESHRYTEHH-ILQ-PETGPLNLIDPIHEFKALTNTERATEEDIKMKFTNEVFRFASACMNSRTNGTIHFGVKDKPHG---EIVGVKVTS--KNVFIDHFNLMIKKYFE-DSEINVAKKCIREPRFVEVLLQNNTLSDRFVIEVDVIPKHSVCKKKYFYVKMQSFT-DK--TWKQSQDHSLFVREGASCKNIL-ANAKQRDINFKEFEDNLKSWI-ACRKQAEEE-YRM-KAP
>ref|XP_045684040.1|  [chromosome=Unknown] [completeness=complete] [organism=Phyllostomus hastatus] [isolate=PE091] [gcode=1] [sex=male] [tissue_type=liver] [dev_stage=adult] [geo_loc_name=Peru: Loreto, Requena, Jenaro Herrera] [collection_date=2015-05-20] [collected_by=Laurel R. Yohe] sterile alpha motif domain-containing protein 9-like [Phyllostomus hastatus]
KPEQLTCMPHPFDQPQSSHRYIEHY-LLP-PETGPGNLIDPIHEYKALTHTDTATEKDIRMKFSNEVFRFASACMNSRTNGTIHFGVKDKPHG---EIVGVKVTS--KAAFIDHFNQMITKYFE-DSEINEARKCIREPRFVEVLLQDSTPSDRFVIEVDVIPKHSVCKEKYFYIMMQTHE-NE--TWKHSEELSLFVREGASSKDIR-ANVKRRDVEFKAFFKKLKSLA-LSRKEAEEK-YEA-KAN
>ref|XP_011929253.1|  [chromosome=Unknown] [completeness=complete] [organism=Cercocebus atys] [isolate=FAK] [gcode=1] [sex=female] [tissue_type=blood] PREDICTED: sterile alpha motif domain-containing protein 9-like [Cercocebus atys]
KPEQLTCMPYPFDQFHDSHRYIEHY-TLQ-PETGALNLIDPIHEFKALTNTETATEADIKMKFSNEVFRFASACMNSRTNGTIHFGVKDKPHG---EIVGVKITS--KDAFIDHFNLMIKKYFE-ESEINQAKKCIREPRFVEVLLQNNMPSDRFVIEVDIIPKHSICKDKYFYIQMQICK-DK--IWKQNQNPSLFVREGASSRDIL-ANSKQRDIDFKEFLQNLKSLV-ASRKEAEEE-YGM-KAM
>ref|XP_004582358.2|  [chromosome=20] [completeness=complete] [organism=Ochotona princeps] [isolate=mOchPri1] [gcode=1] [sex=male] [tissue_type=muscle] [dev_stage=adult] [geo_loc_name=USA: Grand Mesa, Colorado] [lat_lon=39.087247 N 107.913514 W] [collection_date=2019-07-17] [collected_by=John R. Demboski, Andrea Marie Carrillo] sterile alpha motif domain-containing protein 9-like [Ochotona princeps]
QAGQLTCMPYPFDQFHASHRYIERH-LLQ-PETGPLNLIDPIHEFKALTNTGTATEEDIKMKFSNEVFRFASACMNSRTNGTIHFGVRDNPHG---EIVGVNISS--KDALIDHFNLMIKKYFE-DNEVTIAKKCVREPRFVEVLLQNNMPSDRVVIEVDIIPKHSICKKRYFYVKMQSCK-DK--VWKQNQECSLFVREGASSKDIL-ANGRQRDVDFKAFTQNLEALV-ASRKEAEEK-YTT-EST
>ref|XP_053511032.1|  [chromosome=Unknown] [completeness=complete] [organism=Artibeus jamaicensis] [isolate=MK-2021] [breed=Jamaican fruit bat] [gcode=1] [sex=male] [tissue_type=liver] sterile alpha motif domain-containing protein 9-like [Artibeus jamaicensis]
KPEQLTCMPHPFDQPQSSHQYIEHY-LLP-PETGPGNLIDPIHEYKALTNTDTATEKDIKMKFSNEVFRFASACMNSRANGTIHFGVKDKPHG---EIVGVKVTS--KAAFIDHFNRMITKYFE-DSEINEAKKCIREPRFVEVLLQDNTPSDRFVIEVDVIPKHSVCKEKYFYIMMQTLE-NE--TWKQSEELSLFVREGASSKDIR-ANVKQRDVEFKAFFKKLKSLA-VSRKEAEEK-YEA-KAN
>ref|XP_025237015.1|  [location=chromosome] [chromosome=3] [completeness=complete] [organism=Theropithecus gelada] [isolate=Dixy] [gcode=1] [sex=female] [tissue_type=whole blood] [dev_stage=adult] [geo_loc_name=Ethiopia: Simien Mountains] [collection_date=Nov-2017] [collected_by=Simien Mountains Gelada Research Project] sterile alpha motif domain-containing protein 9-like [Theropithecus gelada]
KPEQLTCMPYPFDQFHDSHRYIEHY-TLQ-PETGALNLIDPIHEFKALTNTETATEADIKMKFSNEVFRFASACMNSRTNGTIHFGVKDKPHG---EIVGVKITS--KDAFIDHFNLMIKKYFE-ESEINQAKKCIREPRFVEVLLQNNMPSDRFVIEVDIIPKHSICKDKYFYIQMQICK-DK--IWKQNQNPSLFVREGASSRDIL-ANSRQRDIDFKEFLQNLKSLV-ASRKEAEEE-YGM-KAM
>ref|XP_009451890.1|  [chromosome=6] [completeness=complete] [organism=Pan troglodytes] [isolate=AG18354] [gcode=1] [sex=male] [cell_line=AG18354] [cell_type=lymphoblastoid] [tissue_type=blood] sterile alpha motif domain-containing protein 9-like [Pan troglodytes]
KPEQLTCMPYPFDQFHDSHRYIEHY-TLQ-PETGALNLIDPIHEFKALTNTETATEVDIKMKFSNEVFRFASACMNSRTNGTIHFGVKDKPHG---EIVGVKITS--KAAFIDHFNVMIKKYFE-ESEINEAKKCIREPRFVEVLLQNNTPSDRFVIEVDTIPKHSICNDKYFYIQMQICK-DK--IWKQNQNLSLFVREGASSRDIL-ANSKQRDVDFKAFLQNLKSLV-ASRKEAEEE-YGM-KAM
>ref|NP_001290425.1|  [chromosome=7] [organism=Homo sapiens] [gcode=1] [map=7q21.2] sterile alpha motif domain-containing protein 9-like [Homo sapiens]
KPEQLTCMPYPFDQFHDSHRYIEHY-TLQ-PETGALNLIDPIHEFKALTNTETATEVDIKMKFSNEVFRFASACMNSRTNGTIHFGVKDKPHG---EIVGVKITS--KAAFIDHFNVMIKKYFE-ESEINEAKKCIREPRFVEVLLQNNTPSDRFVIEVDTIPKHSICNDKYFYIQMQICK-DK--IWKQNQNLSLFVREGASSRDIL-ANSKQRDVDFKAFLQNLKSLV-ASRKEAEEE-YGM-KAM
>ref|XP_008960246.3|  [chromosome=6] [completeness=complete] [organism=Pan paniscus] [gcode=1] [sex=male] [cell_line=PR00251] [cell_type=fibroblast] [dev_stage=adult] sterile alpha motif domain-containing protein 9-like [Pan paniscus]
KPEQLTCMPYPFDQFHDSHRYIEHY-TLQ-PETGALNLIDPIHEFKALTNTETATEVDIKMKFSNEVFRFASACMNSRTNGTIHFGVKDKPHG---EIVGVKITS--KAAFIDHFNVMIKKYFE-ESEINEAKKCIREPRFVEVLLQNNTPSDRFVIEVDTIPKHSICNDKYFYIQMQICK-DK--IWKQNQNLSLFVREGASSRDIL-ANSKQRDVDFKAFLQNLKSLV-ASRKEAEEE-YGM-KAM
>ref|XP_012415619.1|  [chromosome=Unknown] [completeness=complete] [organism=Odobenus rosmarus divergens] [isolate=Ivan] [sub_species=divergens] [gcode=1] [sex=male] [geo_loc_name=USA:AK, Round Island] [isolation_source=blood] [collection_date=06-Sep-2011] PREDICTED: sterile alpha motif domain-containing protein 9-like [Odobenus rosmarus divergens]
ETEQLTCMPYPFDQFHNSQRYIEHS-ILQ-PETGPLNLIDPIHEFKALTNTEAATEKDIKMKFSNEVFRFASACMNSRTNGTIHFGVKDRPHG---QIVGVKVTS--KDAFIHHFNIMIRQYFE-GNEINEAKKCIREPRFVEVLLQNNTPSDRFVIEVDVIPKYSVCEKKYFLIRMQNCK-NE--TWKPNQDLSLFVRDGASSKDVL-ANVKQRDIAYKEFLQNFESVA-ASRKEAEKE-YEV-KAN
>ref|XP_008684459.2|  [chromosome=Unknown] [completeness=complete] [organism=Ursus maritimus] [isolate=PB19] [gcode=1] [tissue_type=whole blood] [dev_stage=adult] sterile alpha motif domain-containing protein 9-like [Ursus maritimus]
ETEQLTCMPYPFDQFHNSQRYIEHS-ILQ-PETGPLNLIDPIHEFKALTNTEAATEKDIKMKFSNEVFRFASACMNSRTNGTIHFGVKNKPHG---QIVGVKVTS--KDAFIDHFNVMIRQYFE-GNEINEAKKCIREPRFVEVLLQNNTPSDRFVIEVDVIPKYSVCGEKYFLIRMQSCK-NE--TWKPNQDLSLFVRDGPSSKDIL-ANVKQRAIAYKEFSQNFKSVA-ASRKVAEEE-YEV-KAN
>ref|XP_036902380.1|  [chromosome=Unknown] [completeness=complete] [organism=Sturnira hondurensis] [isolate=20B] [ecotype=Veracruz] [gcode=1] [tissue_type=liver] [dev_stage=adult] sterile alpha motif domain-containing protein 9-like [Sturnira hondurensis]
KPEQLTCMPHPFDQPQSSHWYIEHY-LLP-PETGPGNLIDPIHEYKALTNTDTGTEKDIKMKFSNEVFRFTSACMNSRANGTIHFGVKDKPHG---EIVGVKVTS--KAAFIDHFNQMIKKYFE-DSEINEAKKCIREPRFVEVLLQDNTPSDRFVIEVDVIPKHSVCKEKYFYIMMQTHE-NE--TWKQSEELSLFVREGASTKDIR-ANVKQRDVEFKAFFKKLKSLA-VSRKEAEEK-YEA-KAN
>ref|XP_026361422.1|  [chromosome=Unknown] [completeness=complete] [organism=Ursus arctos] [isolate=Adak] [ecotype=North America] [gcode=1] [sex=male] [tissue_type=blood] [dev_stage=adult] sterile alpha motif domain-containing protein 9-like [Ursus arctos]
ETEQLTCMPYPFDQFHNSQRYIEHS-ILQ-PETGPLNLIDPIHEFKALTNTEAATEKDIKMKFSNEVFRFASACMNSRTNGTIHFGVKNKPHG---QIVGVKVTS--KDAFIDHFNVMIRQYFE-GNEINEAKKCIREPRFVEVLLQNNTPSDRFVIEVDVIPKYSVCGEKYFLIRMQSCK-NE--TWKPNQDLSLFVRDGPSSKDIL-ANVKQRAIAYKEFSQNFKSVA-ASRKVAEEE-YEV-KAN
>ref|XP_002918280.1|  [location=chromosome] [chromosome=1] [completeness=complete] [organism=Ailuropoda melanoleuca] [isolate=Jingjing] [gcode=1] [sex=female] [tissue_type=blood] [dev_stage=adult] sterile alpha motif domain-containing protein 9-like [Ailuropoda melanoleuca]
ETEQLTCMPYPFDQFHNSQRYIEHS-ILQ-PETGPLNLIDPIHEFKALTNTEAATEKDIKMKFSNEVFRFASACMNSRTNGTIHFGVKNKPHG---QIVGVKVTS--KDAFIDHFNVMIRQYFE-GNEINEAKKCIREPRFVEVLLQNNTPSDRFVIEVDVIPKYSVCGEKYFLIRMQSCK-NE--TWKPNQDLSLFVRDGPSSKDIL-ANVKQRDIAYKEFSQNFKSVA-TSRKVAEEE-YEV-KAN
>ref|XP_054351924.1|  [chromosome=6] [completeness=complete] [organism=Pongo pygmaeus] [isolate=AG05252] [gcode=1] [sex=male] [tissue_type=fibroblast] sterile alpha motif domain-containing protein 9-like [Pongo pygmaeus]
KPEQLTCMPYPFDQFHDSHRYIEHY-TLQ-PETGALNLIDPIHEFKALTNTETATEADINMKFSNEVFRFASACMNSRTNGTIHFGVKDKPHG---EIVGVKITN--KASFIDHFNVMIKKYFE-ESEINEAKKCIREPRFVEVLLQNNTPSDRFVIEVDIIPKHSICKDKYFYIQMQICK-DK--TWKQNQNLSLFVREGASSRDIL-ANSKQRDVDFKAFLQNLKSLV-ASRKEAEEE-YGM-KAI
>ref|XP_009241290.3|  [chromosome=6] [completeness=complete] [organism=Pongo abelii] [isolate=AG06213] [gcode=1] [sex=male] [tissue_type=fibroblast] sterile alpha motif domain-containing protein 9-like [Pongo abelii]
KPEQLTCMPYPFDQFHDSHRYIEHY-TLQ-PETGALNLIDPIHEFKALTNTETATEADINMKFSNEVFRFASACMNSRTNGTIHFGVKDKPHG---EIVGVKITN--KASFIDHFNVMIRKYFE-ESEINEAKKCIREPRFVEVLLQNNTPSDRFVIEVDIIPKHSICKDKYFYIQMQICK-DK--TWKQNQNLSLFVREGASSRDIL-ANSKQRDVDFKAFLQNLKSLV-ASRKEAEEE-YGM-KAI
>ref|XP_037692600.1|  [location=chromosome] [chromosome=5] [completeness=complete] [organism=Choloepus didactylus] [isolate=mChoDid1] [gcode=1] [sex=male] [tissue_type=spleen] [dev_stage=adult] [geo_loc_name=Germany: Tierpark, Berlin] [lat_lon=52.520008 N 13.404954 E] [collection_date=03-Mar-2014] [collected_by=Gudrun Wibbelt] sterile alpha motif domain-containing protein 9-like isoform X1 [Choloepus didactylus]
KTERLTCMPYPFDRYHEGQRYTEHY-ILP-SETGTLNFIDPIHEFKALTNTEMATEKDIKMKFSNEVFRFASACMNSRTNGTIHFGVKDKPHG---EIVGVTVTN--KEAFIDHFNLMIKQYFE-ESEIYEAKKCIREPRFVEVLLQNNTLSDRFVIEVDVIPKHSICKEKYFYIKMQNFK-DE--TWKQSQDSSLFVRDGASSKDIL-ANVRQRDADFKAFMQNFKSLV-ARRKEAEEE-YRV-TAS
>ref|XP_037692601.1|  [location=chromosome] [chromosome=5] [completeness=complete] [organism=Choloepus didactylus] [isolate=mChoDid1] [gcode=1] [sex=male] [tissue_type=spleen] [dev_stage=adult] [geo_loc_name=Germany: Tierpark, Berlin] [lat_lon=52.520008 N 13.404954 E] [collection_date=03-Mar-2014] [collected_by=Gudrun Wibbelt] sterile alpha motif domain-containing protein 9-like isoform X2 [Choloepus didactylus]
KTERLTCMPYPFDRYHEGQRYTEHY-ILP-SETGTLNFIDPIHEFKALTNTEMATEKDIKMKFSNEVFRFASACMNSRTNGTIHFGVKDKPHG---EIVGVTVTN--KEAFIDHFNLMIKQYFE-ESEIYEAKKCIREPRFVEVLLQNNTLSDRFVIEVDVIPKHSICKEKYFYIKMQNFK-DE--TWKQSQDSSLFVRDGASSKDIL-ANVRQRDADFKAFMQNFKSLV-ARRKEAEEE-YRV-TAS
>ref|XP_010343634.2|  [chromosome=Unknown] [completeness=complete] [organism=Saimiri boliviensis boliviensis] [isolate=100643] [sub_species=boliviensis] [breed=Bolivian squirrel monkey] [gcode=1] [sex=female] [tissue_type=blood] [dev_stage=adult] [collection_date=2019-07-23] sterile alpha motif domain-containing protein 9-like [Saimiri boliviensis boliviensis]
KPEQLTCMPYPFDQFHDSQRYIEHY-TLQ-PETGPLNLIDPIHEFKALTDTERATEEDIKMKFSNEVFRFASACMNSRTNGTIHFGVKDKPHG---EIVGVNITS--KDVFIDHFNLMIKKYFE-ESEINEAKKCIREPRFVEVLLQNNTPCDRFVIEVDIIPKHSVCKDKYFYIQMQSCT-DK--IWKQNQNPSLFVREGASSRDIL-ANPNKRDVDFKAFLQKLESLV-ASRKEAEEE-HRM-KAM
>ref|XP_021545299.1|  [location=chromosome] [chromosome=12] [completeness=complete] [organism=Neomonachus schauinslandi] [gcode=1] [sex=male] [tissue_type=blood] [geo_loc_name=USA: Kuai'i, HI] [collection_date=2015-01-12] [collected_by=NOAA] sterile alpha motif domain-containing protein 9-like [Neomonachus schauinslandi]
ETEQLTCMPYPFDQFHNSQRYIEHR-ILQ-PETGPLNLIDPIHEFKALTNTEAATEKDIKMKFSNEVFRFASACMNSRTNGTIHFGVKDRPHG---QIVGVKVTS--KDAFIDHFNIMIRQYFE-ENEINEAKKCIREPRFVEVLLQNNTPSDRFVIEVDVIPKHSVCEEKYFLIKMQSCK-NE--TWKPNQDFSLFVRDGPSSKDLL-ANVKQRDVAHRNFLQNLKSVV-ASRKVAEEE-YEM-KAN
>ref|XP_047418554.1|  [location=chromosome] [chromosome=8] [completeness=complete] [organism=Sciurus carolinensis] [gcode=1] sterile alpha motif domain-containing protein 9-like isoform X1 [Sciurus carolinensis]
KTEQLTCMPYPFDNFCDSRRYIEHY-ILQ-PETGPLNLIDPIHEFEALTNTDTATEEDIKMKFSNEVFRFASACMNSRTNGTIHFGVKDKPHG---EIIGVKVTR--KDVFINHFNLMIKKYFE-ESEINEARKCIREPRFVEVLLQNNTSSDRFVIEVDVIPKHSICKEKYFYIKMQSRS-DK--TWKQNQDHSLFIREGASTRDIL-ANHKQRDIDFKIFLQNLKSLV-ASRKEAEEE-HGL-KVT
>ref|XP_047418561.1|  [location=chromosome] [chromosome=8] [completeness=complete] [organism=Sciurus carolinensis] [gcode=1] sterile alpha motif domain-containing protein 9-like isoform X2 [Sciurus carolinensis]
KTEQLTCMPYPFDNFCDSRRYIEHY-ILQ-PETGPLNLIDPIHEFEALTNTDTATEEDIKMKFSNEVFRFASACMNSRTNGTIHFGVKDKPHG---EIIGVKVTR--KDVFINHFNLMIKKYFE-ESEINEARKCIREPRFVEVLLQNNTSSDRFVIEVDVIPKHSICKEKYFYIKMQSRS-DK--TWKQNQDHSLFIREGASTRDIL-ANHKQRDIDFKIFLQNLKSLV-ASRKEAEEE-HGL-KVT
>ref|XP_025728670.1|  [chromosome=Unknown] [completeness=complete] [organism=Callorhinus ursinus] [isolate=GAN/ISIS: 27379988/994484] [gcode=1] [sex=female] [tissue_type=blood] [dev_stage=adult] sterile alpha motif domain-containing protein 9-like [Callorhinus ursinus]
ETQQLTCMPYPFDRFHNSQRYIEHS-ILQ-PETGPLNLIDPIHEFKALTNTEAATEKDIKMKFSNEVFRFASACMNSRTNGTIHFGVKDRPHG---QIVGVKVTC--KDAFINHFNIMIKQYFE-ENEINEAKKCIREPRFVEVLLQNNTPSDRFVIEVDVIPKYSVCEKKYFLIRMQSCK-NE--TWKPNQDLSLFVRDGASSKDVLLANVKQRHIAYKEFLQNLESVA-ASRKVAEEE-YEV-KAN
>ref|XP_018887315.2|  [chromosome=6] [completeness=complete] [organism=Gorilla gorilla gorilla] [isolate=KB3781] [sub_species=gorilla] [gcode=1] [sex=male] [tissue_type=Fibroblast] [dev_stage=Mature] sterile alpha motif domain-containing protein 9-like [Gorilla gorilla gorilla]
KPEQLTCMPYPFDQFHDSHRYIEHY-TLQ-PETGALNLFDPIHEFKALTNTETATEVDIKMKFSNEVFRFASACMNSRTNGTIHFGVKDKPHG---EIVGVKITS--KAAFIDHFNVMIKKYFE-ESEINEAKKCIREPRFVEVLLQNNTPSDRFVIEVDTIPKHSICNDKYFYIQMQICK-DK--IWKQNQNLSLFIREGASSRDIL-ANSKQRDVDFKAFLQNLKSLV-ASRKEAEEE-YGM-KAM
>ref|XP_010601767.1|  [chromosome=Unknown] [completeness=complete] [organism=Fukomys damarensis] [isolate=Sample0158] [gcode=1] [sex=female] [tissue_type=blood from cranial vena cava] [geo_loc_name=USA: Houston Zoo, Houston, TX] [collection_date=05-Sep-2016] [collected_by=Joseph P. Flanagan, Kelcie Pletch, Christine Molter, Maryanne Tocidlowski, Lauren Howard, Judilee Marrow, Andrea Lee, Jess Jimerson, Katie Plaeger, Erin Neer] sterile alpha motif domain-containing protein 9-like [Fukomys damarensis]
KTEYLTCMPYPFDNFHDSQRYIEHY-ILQ-PETGPLNLIDPIHEFKALTNTENATEEDLKMKFSNEAFRFASACMNSRTNGTIHFGVKDKPH---GEIVGVKVTI--KEAFIDHFNLMIKKYFK-ESEISKAKKCIREPRFVEVLLQNSTPSDRFVIEVDIIPKYSVCKETYFYIKMYSLI-DK--TWKQNQGHSLFVRDGASSKDIL-ANVNQRDIDFKTFLKNLKSCV-AFRKEAEEE-HQM-KAK
>ref|XP_036902379.1|  [chromosome=Unknown] [completeness=complete] [organism=Sturnira hondurensis] [isolate=20B] [ecotype=Veracruz] [gcode=1] [tissue_type=liver] [dev_stage=adult] sterile alpha motif domain-containing protein 9-like [Sturnira hondurensis]
KPEQLTCMPHPFDQPQSSHWYIEHY-LLP-PETGPGNLIDPIHEYKALTNTDTGTEKDIKMKFSNEVFRFTSACMNSRANGTIHFGVKDKPHG---EIVGVKVTS--KAAFIDHFNQMIKKYFE-DSEINVARKCIREPRFVEVLLQDNTPSDRFVIEVDVIPKHSVCKEKYFYIMMQTHE-NE--TWKQSEELSLFVREGASTKDIR-ANVKQRDVEFKAFFKKLKSLA-VSRKEAEEK-YEA-KAN
>ref|XP_070280369.1|  [chromosome=Unknown] [completeness=complete] [organism=Myotis yumanensis] [isolate=MYYU_CA2020_CCGP] [gcode=1] [sex=male] [cell_type=Fibroblasts] [tissue_type=skin] [dev_stage=juvenile] [geo_loc_name=USA: Plumas County, CA, City of Chester] [lat_lon=40.31354 N 121.23335 W] [collection_date=2020-10-20] [collected_by=Devaughn Fraser, Ph.D.] sterile alpha motif domain-containing protein 9-like [Myotis yumanensis]
KAEQLTCMPYPFDQFHSSHRYIEHYLLIQ-PETGPLNLIDPLHEFKALTNTDTATEKDIKMKFSNEVFRFASACMNSRTNGTIHFGILDKPHG---EIVGMEVTS--KDAFIDHFNIMIKQYFE-ESEINEAKKCIREPRFVEVLLQNNTPSDRFVIEVDVIPKHSVCKEKYFYIKMQNCK-AE--IWKQNQDASLFVRDGASSKDIL-ANVKQRDKDFKAFIKKVKSLA-VSRKEAEEE-YER-KAN
>ref|XP_032616947.1|  [chromosome=Unknown] [completeness=complete] [organism=Hylobates moloch] [isolate=HMO894] [note=Lionel] [gcode=1] [sex=male] [isolation_source=EBV transformed lymphoblastoid cell line] sterile alpha motif domain-containing protein 9-like [Hylobates moloch]
KPEQLTCMPYPFDQFHDSHRYIEHY-TLQ-PETGALNLIDPIHEFKALTNTETATEADIKMKFSNEVFRFASACMNSRTNGTIHFGVKDNPHG---EIVGVKITS--KAAFIDHFNVMIKKYFE-ESEINEAKKCIREPRFVEVLLQNNTPSDRFVIEVDINPKHSICKDKYFYIQMQICK-DK--IWKQNQNTSLFVREGASSRDIL-ANSKQRDVDFKAFLQNLKSLV-ASRKEAEEE-YGM-KAM
>ref|XP_030677948.1|  [location=chromosome] [chromosome=11] [completeness=complete] [organism=Nomascus leucogenys] [isolate=Asia] [bio_material=CORIELL:NLL605] [gcode=1] [sex=female] [tissue_type=EB transformed lymphoblast cell line] [dev_stage=adult] sterile alpha motif domain-containing protein 9-like [Nomascus leucogenys]
KPEQLTCMPYPFDQFHDSHRYIEHY-TLQ-PETGALNLIDPIHEFKALTNTETATEADIKMKFSNEVFRFASACMNSRTNGTIHFGVKDNPHG---EIVGVKITS--KAAFIDHFNVMIKKYFE-ESEINEAKKCIREPRFVEVLLQNNTPSDRFVIEVDINPKHSICKDKYFYIQMQICK-DK--IWKQNQNTSLFVREGASSRDIL-ANSKQRDVDFKAFLQNLKSLV-ASRKEAEEE-YGM-KAM
>ref|XP_036184071.1|  [chromosome=Unknown] [completeness=complete] [organism=Myotis myotis] [isolate=mMyoMyo1] [gcode=1] [sex=female] [tissue_type=flight muscle] [dev_stage=adult] [geo_loc_name=France: Limerzel] [lat_lon=47.6333 N 2.3500 W] [collection_date=2015] [collected_by=Emma Teeling, Sebastien Puechmaille] sterile alpha motif domain-containing protein 9-like [Myotis myotis]
KAEQLTCMPYPFDQFHSSHRYIEHYLLIQ-PETGPLNLIDPIHEFKALTNTDTATEKDIKMKFSNEVFRFASACMNSRTNGTIHFGILDKPHG---EIVGMEVTS--KDAFIDHFNIMIKQYFE-ESEINEAKKCIREPRFVEVLLQNNTPSDRFVIEVDVIPKHSVCKEKYFYIKMQNCK-AE--IWKQNQDASLFVRDGASSKDIL-ANVKQRDKEFKAFTKKVKSLA-VSRKEAEEE-YER-KAN
>ref|XP_004776483.1|  [chromosome=Unknown] [completeness=complete] [organism=Mustela putorius furo] [isolate=JIRA1106] [sub_species=furo] [gcode=1] [sex=male] [tissue_type=brain; liver; muscle] [dev_stage=Adult] [lat_lon=41.95 N 76.80 W] sterile alpha motif domain-containing protein 9-like [Mustela putorius furo]
QTIHLTCMPYPFDQFHNSQRYIEHG-ILQ-PETGPLNLIDPIHEFKALTNTEAATEKDIKMKFSNEVFRFASACMNSRTNGTIHFGVKNTPHG---QIVGVKVTN--KDAFIDHFNIMIRQYFE-GNEVNEAKKCIREPRFVEVLLQNNTPSDRFVIEVDVIPKHSVCEEKYFLIRMQNCK-NE--TWKPNQDLSLFVRDGPSSKDIL-ANVKQRDRVYKEFLQNLKSVV-ASRKEAEEE-YEV-KAN
>ref|XP_004389713.1|  [chromosome=Unknown] [completeness=complete] [organism=Trichechus manatus latirostris] [isolate=Lorelei] [sub_species=latirostris] [gcode=1] [sex=female] sterile alpha motif domain-containing protein 9-like [Trichechus manatus latirostris]
KTEQLTCMPYPFDQFHDGRRYIEHY-MLQ-PETGPLNLIDPIHEFKALTNTDMATEKDIQMKFSNEVFRFASACMNSRTNGTIHFGVKDKPHG---EIVGVKVTS--KDAFIDHFNLMIKQYFE-ESHIKEAKKCIREPRFVEVLLQNNTPSDKFVIEVDIIPKHSVCKDKYFYINMQNCK-DG--SWRQDKDASLFVREGASSKNIF-ANVRQQDADFKAFLLNVKPLA-ASRRKAEEE-YGV-KAN
>ref|XP_049749840.1|  [location=chromosome] [chromosome=8] [completeness=complete] [organism=Elephas maximus indicus] [isolate=mEleMax1] [sub_species=indicus] [gcode=1] [sex=male] [cell_type=fibroblast] [tissue_type=fibroblast cells from skin] [dev_stage=adult] [geo_loc_name=USA: San Diego Zoo] [lat_lon=32.7353 N 117.1490 W] [collection_date=2016] [collected_by=San Diego Zoo] sterile alpha motif domain-containing protein 9-like [Elephas maximus indicus]
KTEQLTCMPYPFDQFHDSQRYTEHY-ILQ-PETGPLNLIDPIHEFKALTNTDTATEKDIHMKFSNEVFRFASACMNSRTNGTIHFGVKDKPHG---EIVGVKVTS--KDAFINHFNLMIKQYFE-DSHIKEAEKCIRQPRFVEVLQQNNTPSDKFVIEVDVIPRHSVCKDKYFYINMQICK-DG--SWRQDKVCSLFVRDGASSKDIL-ANVRQRDADFKAFSRNFESVV-ASRKEAEEE-YGV-KAN
>ref|XP_059252834.1|  [chromosome=4] [completeness=complete] [organism=Mustela nigripes] [isolate=SB6536] [gcode=1] [sex=male] [tissue_type=spleen] [dev_stage=adult] sterile alpha motif domain-containing protein 9-like [Mustela nigripes]
QTIHLTCMPYPFDQFHNSQRYIEHG-ILQ-PETGPLNLIDPIHEFKALTNTEAATEKDIKMKFSNEVFRFASACMNSRTNGTIHFGVKNTPHG---QIVGVKVTN--KDAFIDHFNIMIRQYFE-GNEVNEAKKCIREPRFVEVLLQNNTPSDRFVIEVDVIPKHSVCEEKYFLIRMQNCK-NE--TWKPNQDLSLFVRDGPSSKDIL-ANVKQRDRVYKEFLQNLKSVV-ASRKEAEEE-YEV-KAN
>ref|XP_033050274.1|  [chromosome=Unknown] [completeness=complete] [organism=Trachypithecus francoisi] [isolate=TF-2019V2] [gcode=1] [sex=male] [tissue_type=muscle] sterile alpha motif domain-containing protein 9-like [Trachypithecus francoisi]
KPEQLTCMPYPFDKFHDSHRYIEHY-TLQ-PETGALNLIDPIHEFKALTNTETATEVDIKMKFSNEVFRFASACMNSRTNGTIHFGVKDKPHG---EIVGVKITS--KDAFIDHFNLMIKKYFE-ESEINEAKKCIREPRFVEVLLQNNMPSDRFVIEVDIISKHSICKDKYFYIHMQICK-DK--VWKQNQNPSLFVREGASSRDIL-ANSKQWDVDFKAFLQNLKSLV-ASRKEAEEE-YGM-KAM
>ref|XP_055128669.1|  [chromosome=3] [completeness=complete] [organism=Symphalangus syndactylus] [isolate=Jambi] [gcode=1] [sex=male] [cell_line=Jambi] [cell_type=lymphoblastoid] [tissue_type=blood] sterile alpha motif domain-containing protein 9-like [Symphalangus syndactylus]
KPEQLTCMPYPFDQFHDSHRYIEHY-TLQ-PETGALNLIDPIHEFKALTNTETATEADIKMKFSNEVFRFASACMNSRTNGTIHFGVKDNPHG---EIVGVKITS--KAAFIDHFNVMIKKYFE-ESEINEAKKCIREPRFVEVLLQNNTPSDRFVIEVDINPKHSICKDKYFYIQMQICK-DK--IWKENQNTSLFVREGASSRDIL-ANSKQRDVDFKAFLQNLKSLV-ASRKEAEEE-YGM-KAM
>ref|XP_010351460.2|  [location=chromosome] [chromosome=6] [completeness=complete] [organism=Rhinopithecus roxellana] [isolate=Shanxi Qingling] [gcode=1] [sex=male] [tissue_type=heart] [dev_stage=adult] sterile alpha motif domain-containing protein 9-like [Rhinopithecus roxellana]
KPEQLTCMPYPFDKFHDSHRYIEHY-TLQ-PETGALNLIDPIHEFKALTNTETATEVDIKMKFSNEVFRFASACMNSRTNGTIHFGVKDKPHG---EIVGVKITS--KDAFIDHFNLMIKKYFE-ESEINEAKKCIREPRFVEVLLQNNMPSDRFVIEVDIISKHSICKDKYFYIHMQICK-DK--VWKQNQNPSLFVREGASSRDIL-ANSKQRDVDFKAFLQNLKSLV-ASRKEAEEE-YGM-KAM
>ref|XP_019585266.1|  [chromosome=Unknown] [completeness=complete] [organism=Rhinolophus sinicus] [isolate=Zhonghua_01] [gcode=1] [sex=male] [tissue_type=muscle] PREDICTED: sterile alpha motif domain-containing protein 9-like [Rhinolophus sinicus]
KTEQLTCMPYPFDQFHESKSYIEHYLLAQ-PETGPLNLIDPIHEFKALTNTETATEKDIKMKFSNEVFRFASACMNSRTNGTIHFGVKDKPHG---EIVGVEVTS--KNAFVDHFNLMIKQYFE-ESDISEAKRCIREPRFVDVLLQNSTPSDRFVIEVDVIPKHSICKEKYFYIKMQNCQ-DD--TWKQSQDHSLFVREGASSKDIL-ANVKRRDVDFKAFMENLKSLV-ASRKEAEEE-YVV-KAS
>ref|XP_046953376.1|  [chromosome=Unknown] [completeness=complete] [organism=Lynx rufus] [isolate=CCGP_SWC_20201006] [ecotype=Redwood Valley] [gcode=1] [sex=male] [tissue_type=whole blood] [dev_stage=adult] [geo_loc_name=USA: Redwood Valley, Mendocino County, California] [lat_lon=39.26564 N 123.15892 W] [collection_date=2020-10-06] sterile alpha motif domain-containing protein 9-like [Lynx rufus]
ETEQLTCMPYPFDQFHNSQRYIEHS-ILQ-PETGPLNLIDPIHEFKALTNTEAATEKDIKMKFSNEVFRFAAACINSRTNGTIHFGVKNKPHG---QIVGVKVTS--KDAFIDHFNITIRQYFE--DEVNEAKKCIREPRFVEVLLQNNTPSDRFVIEVDVIPKHSVCEEKYFLIRMQNCK-NE--TWKPNQDLSLFVRDGASSKDIL-ANVKQRDIAYKAFLQNLKSLA-ASRKEAEEE-YEV-KAN
>ref|XP_011361946.1|  [chromosome=Unknown] [completeness=complete] [organism=Pteropus vampyrus] [isolate=Shadow] [gcode=1] [sex=female] [tissue_type=Kidney] [isolation_source=Lubee Bat Conservancy] sterile alpha motif domain-containing protein 9-like [Pteropus vampyrus]
KTEQLTCMPYPFDQFHDSQRYIEHY-LIQ-PETGPLNLIDPIHEFKALTNTETATEKDIKMKFSNEVFRFTSACMNSRTNGTIHFGVKDKPHG---EIVGVEVPS--KDAFIDHFNQMIKQYFE-ESDINKAKKCIREPRFVEVLLQNNTSSGRFVIEVDVIPKHSVCKETYFYIKMQNCK-NE--TWKQNQDHSLFVREGASSKDIL-ANVKQRDVDFKKYIQNLKSLT-ASRKEAEER-YEV-KAN
>ref|XP_040328613.1|  [chromosome=Unknown] [completeness=complete] [organism=Puma yagouaroundi] [ecotype=Mexico] [gcode=1] [sex=male] [cell_line=HYA-1] [tissue_type=fibroblast cell line, passage 10] [isolation_source=originally collected by Mitchell Bush (The Center for Species Survival, Department of Reproductive Sciences, Smithsonian Conservation Biology Institute, Smithsonian's National Zoological Park, 1500 Remount Road, Front Royal, VA 22630, USA) from Blijdorp Zoo, Rotterdam, Netherlands (Director Dirk Van Dam) from a breeding male juguarundi from Mexico] [collection_date=Dec-1981] sterile alpha motif domain-containing protein 9-like [Puma yagouaroundi]
ETEQLTCMPYPFDQFHNSQRYIEHS-ILQ-PETGPLNLIDPIHEFKALTNTEAATEKDIKMKFSNEVFRFAAACINSRTNGTIHFGVKNKPHG---QIVGVKVTS--KDAFIDHFNITIRQYFE--DEVNEAKKCIREPRFVEVLLQNNTPSDRFVIEVDVIPKHSVCEEKYFLIRMQNCK-NE--TWKPNQDLSLFVRDGASSKDIL-ANVKQRDIAYKAFLQNLKSLA-ASRKEAEEE-YEV-KAN
>ref|XP_032160436.1|  [location=chromosome] [chromosome=11] [completeness=complete] [organism=Mustela erminea] [isolate=mMusErm1] [gcode=1] [sex=male] [tissue_type=spleen (genome), liver, muscle, kidney] [dev_stage=adult] [geo_loc_name=New Zealand: Coromandel] [lat_lon=37.304717 S 175.755071 E] [collected_by=Andrew Veale, Tim Cruickshank] sterile alpha motif domain-containing protein 9-like [Mustela erminea]
QTMHLTCMPYPFDQFHNSQRYIEHG-ILQ-PETGPLNLIDPIHEFKALTNTEAATEKDIKMKFSNEVFRFASACMNSRTNGTIHFGVKNTPHG---QIVGVKVTN--KDAFIDHFNIMIRQYFE-GNEVNEAKKCIREPRFVEVLLQNNTPSDRFVIEVDVIPKHSVCEEKYFLIRMQNCK-NE--TWKPNQDLSLFVRDGPSSKDIL-ANVKQRDRVYKEFVQNLKSVV-ASRKEAEEE-YEV-KAN
>ref|XP_003982796.1|  [location=chromosome] [chromosome=A2] [completeness=complete] [organism=Felis catus] [isolate=Fca126] [gcode=1] [sex=female] [cell_type=Fibroblast] [tissue_type=Fibroblast] [dev_stage=adult] sterile alpha motif domain-containing protein 9-like [Felis catus]
ETEQLTCMPYPFDQFHNSQRYIEHS-ILQ-PETGPLNLIDPIHEFKALTNTEAATEKDIKMKFSNEVFRFAAACINSRTNGTIHFGVKNKPHG---QIVGVKVTS--KDAFIDHFNITIRQYFE--DEVNEAKKCIREPRFVEVLLQNNTPSDRFVIEVDVIPKHSVCEEKYFLIRMQNCK-NE--TWKPNQDLSLFVRDGASSKDIL-ANVKQRDIAYKAFLQNLKSLA-ASRKEAEEE-YEV-KAN
>ref|XP_014922007.2|  [location=chromosome] [chromosome=A2] [completeness=complete] [organism=Acinonyx jubatus] [isolate=Ajub_Pintada_27869175] [gcode=1] [sex=female] [tissue_type=blood] [dev_stage=adult] [collected_by=Rui Bernardino] sterile alpha motif domain-containing protein 9-like [Acinonyx jubatus]
ETEQLTCMPYPFDQFHNSQRYIEHS-ILQ-PETGPLNLIDPIHEFKALTNTEAATEKDIKMKFSNEVFRFAAACINSRTNGTIHFGVKNKPHG---QIVGVKVTS--KDAFIDHFNITIRQYFE--DEVNEAKKCIREPRFVEVLLQNNTPSDRFVIEVDVIPKHSVCEEKYFLIRMQNCK-NE--TWKPNQDLSLFVRDGASSKDIL-ANVKQRDIAYKAFLQNLKSLA-ASRKEAEEE-YEV-KAN
>ref|XP_025785047.1|  [chromosome=Unknown] [completeness=complete] [organism=Puma concolor] [isolate=SC36_Marlon] [gcode=1] [sex=male] [tissue_type=blood] [dev_stage=adult] sterile alpha motif domain-containing protein 9-like [Puma concolor]
ETEQLTCMPYPFDQFHNSQRYIEHS-ILQ-PETGPLNLIDPIHEFKALTNTEAATEKDIKMKFSNEVFRFAAACINSRTNGTIHFGVKNKPHG---QIVGVKVTS--KDAFIDHFNITIRQYFE--DEVNEAKKCIREPRFVEVLLQNNTPSDRFVIEVDVIPKHSVCEEKYFLIRMQNCK-NE--TWKPNQDLSLFVRDGASSKDIL-ANVKQRDIAYKAFLQNLKSLA-ASRKEAEEE-YEV-KAN
>ref|XP_030163818.1|  [location=chromosome] [chromosome=A2] [completeness=complete] [organism=Lynx canadensis] [isolate=LIC74] [gcode=1] [sex=male] [tissue_type=muscle, distal limb] [geo_loc_name=USA: Aroostook County, Maine] [lat_lon=42.2466 N 71.6746 W] [collection_date=2017-12-05] [collected_by=Tanya Lama] sterile alpha motif domain-containing protein 9-like [Lynx canadensis]
ETEQLTCMPYPFDQFHNSQRYIEHS-ILQ-PETGPLNLIDPIHEFKALTNTEAATEKDIKMKFSNEVFRFAAACINSRTNGTIHFGVKNKPHG---QIVGVKVTS--KDAFIDHFNITIRQYFE--DEVNEAKKCIREPRFVEVLLQNNTPSDRFVIEVDVIPKHSVCEEKYFLIRMQNCK-NE--TWKPNQDLSLFVRDGASSKDIL-ANVKQRDIAYKAFLQNLKSLA-ASRKEAEEE-YEV-KAN
>ref|XP_047698808.1|  [location=chromosome] [chromosome=A2] [completeness=complete] [organism=Prionailurus viverrinus] [isolate=Anna] [gcode=1] [sex=female] [tissue_type=kidney] [dev_stage=adult] sterile alpha motif domain-containing protein 9-like [Prionailurus viverrinus]
ETEQLTCMPYPFDQFHNSQRYIEHS-ILQ-PETGPLNLIDPIHEFKALTNTEAATEKDIKMKFSNEVFRFAAACINSRTNGTIHFGVKNKPHG---QIVGVKVTS--KDAFIDHFNITIRQYFE--DEVNEAKKCIREPRFVEVLLQNNTPSDRFVIEVDVIPKHSVCEEKYFLIRMQNCK-NE--TWKPNQDLSLFVRDGASSKDIL-ANVKQRDIAYKAFLQNLKSLA-ASRKEAEEE-YEV-KAN
>ref|XP_043444794.1|  [location=chromosome] [chromosome=A2] [completeness=complete] [organism=Prionailurus bengalensis] [isolate=Pbe53] [gcode=1] [sex=male] [cell_type=Fibroblast] [tissue_type=Fibroblast] [dev_stage=adult] sterile alpha motif domain-containing protein 9-like [Prionailurus bengalensis]
ETEQLTCMPYPFDQFHNSQRYIEHS-ILQ-PETGPLNLIDPIHEFKALTNTEAATEKDIKMKFSNEVFRFAAACINSRTNGTIHFGVKNKPHG---QIVGVKVTS--KDAFIDHFNITIRQYFE--DEVNEAKKCIREPRFVEVLLQNNTPSDRFVIEVDVIPKHSVCEEKYFLIRMQNCK-NE--TWKPNQDLSLFVRDGASSKDIL-ANVKQRDIAYKAFLQNLKSLA-ASRKEAEEE-YEV-KAN
>ref|XP_025859549.1|  [chromosome=Unknown] [completeness=complete] [organism=Vulpes vulpes] [strain=TameXAggressive cross] [gcode=1] [sex=male] [tissue_type=blood] [dev_stage=adult] sterile alpha motif domain-containing protein 9-like [Vulpes vulpes]
ETKQLTCMPYPFDQFCNSHCYIENS-VLQ-PETGPLNLIDPIHEFKALTNTEAATEKDIKMKFSNEVFRFASACMNSRTNGTIHFGVKNRPHG---QIVGVKVAH--KDAFIDHFNIMIRQYFE-ESEINEVKKCIREPRFVEVLLQNNTLSDRFVIEVDVIPKHSVCEKKYFLIRMQNFK-SE--TWKPNQDLSLFVRDGPSTKDIL-ANVKQRELTFKAFLQNLKSVV-ASRKEAEEE-YEM-KAD
>ref|XP_011810448.1|  [chromosome=Unknown] [completeness=complete] [organism=Colobus angolensis palliatus] [isolate=OR3802] [sub_species=palliatus] [gcode=1] [sex=female] [tissue_type=heart] PREDICTED: sterile alpha motif domain-containing protein 9-like [Colobus angolensis palliatus]
KPEQLTCMPYPFDQFHDSHRYIEHY-TLQ-PETGALNLIDPIHEFKALTNTGTAAELDIKMKFSNEVFRFASACMNSRTNGTIHFGVKDKPHG---EIVGVKITG--KDAFIDHFNLMIKKYFE-ESEINEAKKCIREPRFVEVLLQNNMPSDRFVIEVDIISKHSICKDKYFYIHMQICK-DK--VWKQNQNPSLFVREGASSRDIL-ANSKQRDVDFKAFLQNLKSLV-ASRKEAEEE-YGM-KAM
>ref|XP_032258048.1|  [chromosome=Unknown] [completeness=complete] [organism=Phoca vitulina] [isolate=PV1807] [gcode=1] [sex=female] [tissue_type=blood] [dev_stage=Pup] [geo_loc_name=Canada: Boundary Bay, Tsawwassen, British Columbia] sterile alpha motif domain-containing protein 9-like [Phoca vitulina]
ETEQLTCMPYPFDQFHNSQRYIEHS-ILQ-PETGPLNLIDPIHEFKALTNTEAATEKDIKMKFSNEVFRFASACMNSRTNGTIHFGVKNRPHG---QIVGVKVTS--KDAFIDHFNIMIRQYFE-ESEINEAKKCIREPRFVEVLLQNNTPSDRFVIEVDVIPKHSVCEEKYFLIKMQNCK-NG--TWKPNQDSSLFVRDGPSSKDVL-ANVKQRDIAYKNFSQNLKSVV-ASRKVAEEE-YVV-KAN
>ref|XP_032944614.1|  [location=chromosome] [chromosome=20] [completeness=complete] [organism=Rhinolophus ferrumequinum] [isolate=MPI-CBG mRhiFer1] [gcode=1] [sex=male] [tissue_type=liver] [geo_loc_name=United Kingdom: Woodchester Mansion, Gloucestershire] [lat_lon=51.7108 N 2.2776 W] [collection_date=2016-05-31] [collected_by=Gareth Jones] sterile alpha motif domain-containing protein 9-like [Rhinolophus ferrumequinum]
KTEQLTCMPYPFDQFHESKSYIEHYLLAQ-PETGPLNLIDPIHEFKALTNIETATEKDIKMKFSNEVFRFASACMNSRTNGTIHFGVKDKPHG---EIVGVKVTS--KDAFVDHFNLMIKQYFE-DSDINEAKKCIREPRFVDVLLQNNTPSDRFVIEVDVIPKHSICKEKYFYIKMQNCK-DE--TWKQNQDHSLFVREGASSKDIL-ANVKQRDMDFKAFMENLKPLA-ASRKEAEEE-YVV-KAS
>ref|XP_059027098.1|  [chromosome=4] [completeness=complete] [organism=Mustela lutreola] [isolate=mMusLut2] [gcode=1] [sex=male] [tissue_type=blood] [dev_stage=adult] [geo_loc_name=Germany] [isolation_source=Germany] [lat_lon=51.1657 N 10.4515 E] [collection_date=2022-03-14] [collected_by=Jakub Skorupski] sterile alpha motif domain-containing protein 9-like [Mustela lutreola]
QTIHLTCMPYPFDQFHNSQRYIEHR-ILQ-PETGPLNLIDPIHEFKALTNTEAATEKDIKMKFSNEVFRFASACMNSRTNGTIHFGVKNTPHG---QIVGVKVTD--KDAFIDHFNIMIRQYFE-GNEVNEAKKCIREPRFVEVLLQNNTPSDRFVIEVDVIPKHSVCEEKYFLIRMQNCK-NE--TWKPNQDLSLFVRDGPSSKDIL-ANVKQRDRVYKEFLQNLKSVV-ASRKEAEEE-YEV-KAN
>ref|XP_043821279.1|  [location=chromosome] [chromosome=5] [completeness=complete] [organism=Dromiciops gliroides] [isolate=mDroGli1] [gcode=1] [sex=female] [tissue_type=kidney, liver] [dev_stage=adult] [geo_loc_name=Chile: San Martin, comuna de Valdivia, Region de los Rios] [lat_lon=39.647794 S 73.196942 W] [collection_date=2014-02-10] [collected_by=Roberto Nespolo, Julian Quintero] sterile alpha motif domain-containing protein 9-like [Dromiciops gliroides]
EPKRCSCMPYPFDNFHDNHRYTQHY-ILQ-PETGPLNLIDPVHEYKALTNTETATEEDIKMKFSNEVFRFASACMNSRTNGTIHFGVKDKPHG---EIVGVKITS--KDAFIDHFNRMIKHYFE-DNQVNKARKCIREPRFVEVLLQDNTLSDRFVIEVDVIPQYSICKKTTFSIKMQNNK-DK--RWKEDIECSFFVREGASSKNIM-ANVKQNDADYKMFLLNLDSLA-NSRKSAEEE-YGT-KRK
>ref|XP_045720657.1|  [chromosome=Unknown] [completeness=complete] [organism=Mirounga angustirostris] [isolate=CCGP_5_RB_7025] [gcode=1] [sex=female] [tissue_type=whole blood] [dev_stage=adult] [lat_lon=37.114554 N 122.329689 W] sterile alpha motif domain-containing protein 9-like [Mirounga angustirostris]
ETEQMTCMPYPFDQFHNSQRYIEHS-ILQ-PETGPLNLIDPIHEFKALTNTEAATEKDIKMKFSNEVFRFASACMNSRTNGTIHFGVKDRPHG---QIVGVKVTS--KDAFIDHFNIMIRQYFE-ENDINEAKKCIREPRFVEVLLQNNTPSDRFVIEVDVIPKHSVCEEKHFLIKMQSCK-NE--TWKPNQDFSLFVRDGPSSKDVL-ANVKQREVAHKNFLQNLKSVV-ASRKVAEEE-YEM-KAN
>ref|XP_062034304.1|  [chromosome=20] [completeness=complete] [organism=Lepus europaeus] [isolate=LE1] [gcode=1] [sex=male] [cell_line=ZFMK-TIS-69753] [tissue_type=Fibroblast] [dev_stage=adult] [geo_loc_name=Finland: Ilomantsi] [collection_date=2018-10-25] [collected_by=Jaakko Pohjoismaki] sterile alpha motif domain-containing protein 9-like [Lepus europaeus]
QTEQLTCMPYPFDQFHDSQRYIEHY-ILQ-PETGPLNLIDPIHEFKALTNTSTVTE--MKMKFSNEVFRFASACMNSRTNGTIHFGVNDKPHG---EIVGVKISR--KDVLIDHFNEMIKKYFE-DSDIKEAKKCIREPRFVEVLLQNGMPSDRFVIEVDVIPKHSVCKEKYFYIKMQSCK-DE--VWKQNKEYSLFVREGASSKDIL-ANANQRDPDFRAFTQNLKSLV-ASRKEAEEE-YGW-KAT
>ref|XP_049498825.1|  [location=chromosome] [chromosome=A2] [completeness=complete] [organism=Panthera uncia] [isolate=11264] [gcode=1] [sex=female] [tissue_type=Tissue Culture] [dev_stage=adult] [collection_date=2000-05-31] sterile alpha motif domain-containing protein 9-like [Panthera uncia]
ETEQLTCMPYPFDQFHNSQRYIEHS-ILQ-PETGPLNLIDPIHEFKALTNTEAATEKDIKMKFSNEVFRFAAACINSRTNGTIHFGVKNKPHG---QIVGVKVTS--KDAFIDHFNITIRQYFE--DDVNEAKKCIREPRFVEVLLQNNTPSDRFVIEVDVIPKHSVCEEKYFLIRMQNCK-NE--TWKPNQDLSLFVRDGASSKDIL-ANVKQRDIAYKAFLQNLKSLA-ASRKEAEEE-YEV-KAN
>ref|XP_034876457.1|  [chromosome=Unknown] [completeness=complete] [organism=Mirounga leonina] [isolate=KUSES-001] [gcode=1] [tissue_type=blood] [dev_stage=adult] [geo_loc_name=Antarctica] sterile alpha motif domain-containing protein 9-like [Mirounga leonina]
ETEQMTCMPYPFDQFHNSQRYIEHS-ILQ-PETGPLNLIDPIHEFKALTNTEAATEKDIKMKFSNEVFRFASACMNSRTNGTIHFGVKDRPHG---QIVGVKVTS--KDAFIDHFNIMIRQYFE-ENDINEAKKCIREPRFVEVLLQNNTPSDRFVIEVDVIPKHSVCEEKHFLIKMQSCK-NE--TWKPNQDFSLFVRDGPSSKDVL-ANVKQREVAHKNFLQNLKSVV-ASRKVAEEE-YEM-KAN
>ref|XP_023082516.2|  [location=chromosome] [chromosome=8] [completeness=complete] [organism=Piliocolobus tephrosceles] [isolate=RC106] [gcode=1] [sex=male] [geo_loc_name=Uganda: Kibale National Park] [isolation_source=whole blood] [lat_lon=0.4862 N 30.3897 E] [collection_date=27-Jul-2014] sterile alpha motif domain-containing protein 9-like [Piliocolobus tephrosceles]
KPEQLTCMPYPFDQFHDSHRYIEHY-TLQ-PETGALNLIDPIHEFKALTNTETAAELDIKMKFSNEVFRFASACMNSRTNGTIHFGVKDKPHG---EIVGVKITS--KDAFIDHFNLMIKKYFE-ESEINEAKKCIREPRFVEVLLQNNMPSDRFVIEVDIISKHSICKDKYFYIHMQICK-DK--VWKQNQNPSLFVREGASSRDIL-ANSKQRDIDFKAFLQNLKSLV-ASRKEAEEE-YGM-KAM
>ref|XP_007076766.2|  [location=chromosome] [chromosome=A2] [completeness=complete] [organism=Panthera tigris] [isolate=Pti1] [gcode=1] [sex=female] [cell_type=Fibroblast] [tissue_type=Fibroblasts] [dev_stage=adult] sterile alpha motif domain-containing protein 9-like [Panthera tigris]
ETEQLTCMPYPFDQFHNSQRYIEHS-ILQ-PETGPLNLIDPIHEFKALTNTEAATEKDIKMKFSNEVFRFAAACINSRTNGTIHFGVKNKPHG---QIVGVKVTS--KDAFIDHFNITIRQYFE--DDVNEAKKCIREPRFVEVLLQNNTPSDRFVIEVDVIPKHSVCEEKYFLIRMQNCK-NE--TWKPNQDLSLFVRDGASSKDIL-ANVKQRDIAYKAFLQNLKSLA-ASRKEAEEE-YEV-KAN
>ref|XP_045350732.1|  [location=chromosome] [chromosome=A2] [completeness=complete] [organism=Leopardus geoffroyi] [isolate=Oge1] [gcode=1] [sex=male] [cell_type=Fibroblast] [tissue_type=Fibroblast] [dev_stage=adult] sterile alpha motif domain-containing protein 9-like [Leopardus geoffroyi]
ETEQLTCMPYPFDQFHNSQRYIEHS-ILQ-PETGPLNLIDPIHEFKALTNTEAATEKDIKMKFSNEVFRFAAACINSRTNGTIHFGVKNKPHG---QIVGVKVTS--KDAFIDHFNITIRQYFE--DEVNEAKKCIREPRFVEVLLQNNTPSDRFVIEVDVIPKHSVCEEKYFLIRMQNCK-NE--TWKPNQDLSLFVRDGASSKDIL-ANVKQRDIAYKAFLQNLKPLA-ASRKEAEEE-YEV-KAN
>ref|XP_058581065.1|  [chromosome=4] [completeness=complete] [organism=Neofelis nebulosa] [isolate=mNeoNeb1] [gcode=1] [sex=male] [tissue_type=blood] [dev_stage=adult] [geo_loc_name=USA: Smithsonian National Zoological Park] [lat_lon=38.97061706 N 77.05021107 W] [collection_date=2019-11-13] [collected_by=SCBI Veterinary Staff, Klaus Koepfli] sterile alpha motif domain-containing protein 9-like [Neofelis nebulosa]
ETEQLTCMPYPFDQFHNSQRYIEHS-ILQ-PETGPLNLIDPIHEFKALTNTEAATEKDIKMKFSNEVFRFAAACINSRTNGTIHFGVKNKPHG---QIVGVKVTS--KDAFIDHFNITIRQYFE--DDVNEAKKCIREPRFVEVLLQNNTPSDRFVIEVDVIPKHSVCEEKYFLIRMQNCK-NE--TWKPNQDLSLFVRDGASSKDIL-ANVKQRDIAYKAFLQNLKSLA-ASRKEAEEE-YEV-KAN
>ref|XP_016016798.2|  [chromosome=Unknown] [completeness=complete] [organism=Rousettus aegyptiacus] [isolate=mRouAeg1] [gcode=1] [sex=male] [tissue_type=muscle] [dev_stage=adult] [geo_loc_name=USA: Berkeley (captive colony)] [collection_date=2017] [collected_by=Sonja Vernes] sterile alpha motif domain-containing protein 9-like [Rousettus aegyptiacus]
KTEQLTCMPYPFDQFHDSQRYIERY-FIQ-PETGPLNLIDPIHEFKALTNTETATEKDIKMKFSNEVFRFTSACMNSRTNGTIHFGVKDKPHG---EIVGVEVPS--KDAFIDHFNLMIKQYFE-ESDINKAKKCIREPRFVEVLLQDNTSSGRFVIEVDVIPKQSVCKENYFYIKMQNCK-NE--TWKQNQDHSLFVREGASSKDIL-ANVKQRDVEFKKYTKNLKSLI-ASRKEAEER-YEV-KAN
>ref|XP_069852600.1|  [chromosome=Unknown] [completeness=complete] [organism=Dipodomys merriami] [isolate=MVZ:Mamm:240054] [specimen_voucher=MVZ:Mamm:240054] [gcode=1] [sex=male] [tissue_type=liver] [geo_loc_name=USA: California, Kern Co., mouth Freeman Canyon] [lat_lon=35.6091 N 117.92995 W] [collection_date=2020-08-12] [collected_by=James L. Patton] sterile alpha motif domain-containing protein 9-like [Dipodomys merriami]
EAEQFTCMPYPFDRFHDSQRYIEHY-ILQ-PETGPLNLIDPIHEFKALTNIEMATEEDVKMKFTNEVFRFASACMNSRTNGTIHFGVKDKPHG---EIVGVKVTS--KDVFIDHFNVMIKKYFE-ESEIQEAKKCIREPRFVEVLLQNNTPSDRFVIEVDIIPKHSVCKEKYFYIKMQNNA-DK--TWKQDQDHSLYVREGASSKNIL-ASVKKRDTEFKAFLENLKSWI-ASRKEAEEE-YVM-KAS
>ref|XP_015444939.1|  [chromosome=Unknown] [completeness=complete] [organism=Pteropus alecto] [gcode=1] [sex=male] [tissue_type=kidney] [geo_loc_name=Australia: Anglican Church Grammar School, East Brisbane] [collection_date=Nov-2008] sterile alpha motif domain-containing protein 9-like [Pteropus alecto]
KTEQLTCMPYPFDQFHDSQRYIEHY-LIQ-PETGPLNLIDPIHEFKALTNTETATEKDIKMKFSNEVFRFTSACMNSRTNGTIHFGVKDKPHG---EIVGVEVPS--KDAFIDHFNQMIKQYFE-ESDINKAKKCIREPRFVEVLLQNNTSSGRFVIEVDVIPKHSVCKETYFYIKMQNCK-NE--TWKQNQDHSLFVREGASSKDIL-ANVKQQDADFKKYIQNLKSLT-ASRKEAEER-YEV-KAN
>ref|XP_036875742.1|  [chromosome=Unknown] [completeness=complete] [organism=Manis javanica] [isolate=MJ74] [gcode=1] [sex=female] [dev_stage=adult] [collection_date=2017] sterile alpha motif domain-containing protein 9-like [Manis javanica]
KTEQLTCMPYPFDKFHESKRYIEHY-ILQ-PETGPLNLIDPVHEFKALTNTEAASDKDIRMKFSNEVFRFASACMNSRTNGTIHFGVLDKPHG---EIIGVKVTS--KDAFIDHFNIMIKQYFE-ESEINEVKKCVREPRFVDVLLQNNTPSDRFVIEVDVIPKYSVCKQKYFYIKMQNCK-NE--TWKPNQDHSLFVRDGASSKDIL-ANVRQRDIDFKAFIQNLKSLV-ASRKEAEKE-YEV-RAN
>ref|XP_039734028.1|  [chromosome=Unknown] [completeness=complete] [organism=Pteropus vampyrus] [gcode=1] [isolation_source=ENVO:00010625] sterile alpha motif domain-containing protein 9-like [Pteropus vampyrus]
KTEQLTCMPYPFDQFHDSQRYIEHY-LIQ-PETGPLNLIDPIHEFKALTNTETATEKDIKMKFSNEVFRFTSACMNSRTNGTIHFGVKDKPHG---EIVGVEVPS--KDAFIDHFNQMIKQYFE-ESDINKAKKCIREPRFVEVLLQNNTSSGRFVIEVDVIPKHSVCKETYFYIKMQNCK-NE--TWKQNQDHSLFVREGASSKDIL-ANVKQQDADFKKYIQNLKSLT-ASRKEAEER-YEV-KAN
>ref|XP_042540451.1|  [chromosome=Unknown] [completeness=complete] [organism=Dipodomys spectabilis] [isolate=Male_0828] [gcode=1] [sex=male] [geo_loc_name=USA: Cochise County, Arizona] [isolation_source=ENVO:01000179] [lat_lon=31.61666 N 109.25 W] [collection_date=2009-12-20] sterile alpha motif domain-containing protein 9-like [Dipodomys spectabilis]
EAEQFTCMPYPFDRFHDSQRYIEHY-ILQ-PETGPLNLIDPIHEFKALTNIEMATEEDVKMKFTNEVFRFASACMNSRTNGTIHFGVKDKPHG---EIVGVKVTS--KDVFIDHFNVMIKKYFE-ESEIQEAKKCIREPRFVEVLLQNNTPSDRFVIEVDIIPKHSVCKEKYFYIKMQNNA-DK--TWKQDQDHSLYVREGASSKNIL-ASVKKRDTEFKAFLENLKSWI-ASRKEAEEE-YVM-KAS
>ref|XP_041583429.1|  [location=chromosome] [chromosome=13] [completeness=complete] [organism=Vulpes lagopus] [strain=Blue_001] [gcode=1] [sex=female] [tissue_type=blood] sterile alpha motif domain-containing protein 9-like [Vulpes lagopus]
ETKQLTCMPYPFDQFCNSHCYIENS-VLQ-PETGPLNLIDPIHEFKALTNTEAATEKDIKMKFSNEVFRFASACMNSRTNGTIHFGVKNRPHG---QIVGVKVAH--KDAFIDHFNIMIRQYFE-EREINEVKKCIREPRFVEVLLQNNTLSDRFVIEVDVIPKHSVCEKKYFLIRMQNCK-SE--TWKPNQDLSLFVRDGPSTKDIL-ANVKQRELTFKAFLQNLKSVV-ASRKEAEEE-YEM-KAD
>ref|XP_006891533.1|  [chromosome=Unknown] [completeness=complete] [organism=Elephantulus edwardii] [isolate=Elephantulus edwardi_28Jun2011] [gcode=1] [sex=female] [geo_loc_name=South Africa] PREDICTED: sterile alpha motif domain-containing protein 9-like [Elephantulus edwardii]
APEKLTCLPYPFDKFHDSRRYIEHY-ILQ-PETGPLNLIDPIHEFKAFTNTSTATAKDIQMKFSNEVFRFASACMNVRTNGTIHLGVKDKPHG---EIVGVSVTS--KDAFIDHFNLMINQYFE-DSHVKEAKQCIREPRFVEVLQQNNTLSDKFVIEVDVIPKSSVCKMKSFYISMQNDK-DG--TWRQNKDHSLFVRDGASSKDIL-ANVKQREAEFKAYLLNLESIV-AARKEAEEE-YGV-KAN
>ref|XP_038412756.1|  [location=chromosome] [chromosome=14] [completeness=complete] [organism=Canis lupus familiaris] [isolate=Mischka] [sub_species=familiaris] [breed=German Shepherd] [gcode=1] [sex=female] [tissue_type=blood] sterile alpha motif domain-containing protein 9-like [Canis lupus familiaris]
GIKQLTCMPYPFDQFHNSHCYIENS-VLQ-PETGPLNLIDPIHEFKALTNTEAATEKDIKMKFSNEVFRFASACMNSRTNGTIHFGVKNRPHG---QIVGVKVAN--KDAFIDHFNIMIRQYFE-ESEINEVKKCIREPRFVEVLLQNNTLSDRFVIEVDVIPKHSVCEKKYFLIRMQNCK-SE--TWKPNQDLSLFVRDGPSSKDIL-ANVKQRELNLKAFLQNLTSVV-ASRKEAEEE-YEM-KAD
>ref|XP_025327152.1|  [location=chromosome] [chromosome=14] [completeness=complete] [organism=Canis lupus dingo] [isolate=Sandy] [sub_species=dingo] [gcode=1] [sex=female] [tissue_type=muscle] sterile alpha motif domain-containing protein 9-like [Canis lupus dingo]
GIKQLTCMPYPFDQFHNSHCYIENS-VLQ-PETGPLNLIDPIHEFKALTNTEAATEKDIKMKFSNEVFRFASACMNSRTNGTIHFGVKNRPHG---QIVGVKVAN--KDAFIDHFNIMIRQYFE-ESEINEVKKCIREPRFVEVLLQNNTLSDRFVIEVDVIPKHSVCEKKYFLIRMQNCK-SE--TWKPNQDLSLFVRDGPSSKDIL-ANVKQRELNLKAFLQNLTSVV-ASRKEAEEE-YEM-KAD
>ref|XP_038542377.1|  [location=chromosome] [chromosome=14] [completeness=complete] [organism=Canis lupus familiaris] [isolate=SID07034] [sub_species=familiaris] [breed=Labrador retriever] [gcode=1] [sex=male] [tissue_type=fibroblast, soft palate] [dev_stage=adult] sterile alpha motif domain-containing protein 9-like [Canis lupus familiaris]
GIKQLTCMPYPFDQFHNSHCYIENS-VLQ-PETGPLNLIDPIHEFKALTNTEAATEKDIKMKFSNEVFRFASACMNSRTNGTIHFGVKNRPHG---QIVGVKVAN--KDAFIDHFNIMIRQYFE-ESEINEVKKCIREPRFVEVLLQNNTLSDRFVIEVDVIPKHSVCEKKYFLIRMQNCK-SE--TWKPNQDLSLFVRDGPSSKDIL-ANVKQRELNLKAFLQNLTSVV-ASRKEAEEE-YEM-KAD
>ref|XP_012881542.1|  [chromosome=Unknown] [completeness=complete] [organism=Dipodomys ordii] [isolate=6190] [gcode=1] [sex=female] [tissue_type=kidney] [collection_date=26-Jun-2006] PREDICTED: sterile alpha motif domain-containing protein 9-like [Dipodomys ordii]
EAEQFTCMPYPFDQFHDSQRYIEHY-ILQ-PETGPLNLIDPIHEFKALTNIEMATEEDVKMKFTNEVFRFASACMNSRTNGTIHFGVKDKPHG---EIVGVKVAS--KDVFIDHFNVMIKKYFE-ESEIQEAKKCIREPRFVEVLLQNNTPSDRFVIEVDIIPKHSVCKEKYFYIKMQNNA-DK--TWKQDQDHSLYVREGASSKNIL-ASVKKRDTEFKAFLENLKSWI-ASRKEAEEE-YVM-KAS
>ref|XP_055163576.1|  [chromosome=Unknown] [completeness=complete] [organism=Nyctereutes procyonoides] [isolate=TBG_1078] [gcode=1] sterile alpha motif domain-containing protein 9-like [Nyctereutes procyonoides]
ETKQLTCMPYPFDQFHNSHCYIENS-VLQ-PETGPLNLIDPIHEFKALTNTEAATEKDIKMKFSNEVFRFASACMNSRTNGTIHFGVKNRPHG---QIVGVKVTS--KDAFIDHFNITIRQYFE-ESEINEVKKCIREPRFVEVLLQNNTLSDRFVIEVDVIPKHSVCEKKYFLIRMQNCK-SE--TWKPNQDLSLFVRDGPSSKDIL-ANAKQRELNLKAFLQNLKSVV-ASRKEAEEE-YEM-KAD
>ref|XP_054582508.1|  [location=chromosome] [chromosome=14] [completeness=complete] [organism=Eptesicus fuscus] [isolate=TK198812] [gcode=1] [sex=male] [tissue_type=liver] [dev_stage=adult] [geo_loc_name=USA: Silver Falls Park - Crosbyton, TX] [collection_date=2020-07-16] [collected_by=David Ray] sterile alpha motif domain-containing protein 9-like [Eptesicus fuscus]
KAEQLTCMPYPFDQFHSSHRYIEHYILIQ-PETGPLNLIDPIHEFKSLTNTETATEKDIKMKFSNEVFRFASACMNSRTNGTIHFGVLDKPHGAHGEIVGMEVTS--KDAFIDHFNIMIKQYFE-ESEINEAKKCIREPRFVEVLLQNNTPSDRFVIEVDVIPKHSVCKEKYFYIKMQNCK-AD--IWKQNQDASLFVRDGASSKDIL-ANVKQRDKDFKAFTNEVKSLA-VSRKEAEEE-YER-KAN
>ref|XP_006733000.1|  [chromosome=Unknown] [completeness=complete] [organism=Leptonychotes weddellii] [isolate=WS11-02] [gcode=1] [sex=female] [tissue_type=liver] sterile alpha motif domain-containing protein 9-like [Leptonychotes weddellii]
ETEQLTCMPYPFDQFHNSQRYIEHR-ILQ-PETGPLNLIDPIHEFKALTNTEAATEKDIKMKFSNEVFRFASACMNSRTNGTIHFGVKDRPHG---QIAGVKVTS--KNAFIDHFNIMIRHYFE-ESEINEVKKCIREPRFVEVLLQNNTPSDRFVIEVDVIPKHSVCEEKYFLIKMQSCK-NE--TWKPNQDFSLFVRDGPSSMDVL-ANVKQRDVAYKNFLQNLKTVI-ASRKVAEEE-YEM-KAN
>ref|XP_060488440.1|  [chromosome=3] [completeness=complete] [organism=Panthera onca] [isolate=Sample0147] [gcode=1] [sex=female] [tissue_type=blood: Jugular] [collection_date=2015-07-29] [collected_by=Julia Jones, Liz McCrae] sterile alpha motif domain-containing protein 9-like [Panthera onca]
ETEQLTCMPYPFDQFHNSQRYIEHS-ILQ-PETGPLNLIDPIHEFKALTNTEAATEKDIKMKFSNEVFRFAAACINSRTNGTIHFGVKNKPHG---QIVGVKVTS--KDAFIDHFNITIRQYFE--DDVNEAKKCIREPRFVEVLLQNNTPSDRFVIEVDVIPKHSVCEEKYFLIRMQNCK-NE--TWKPNQDPSLFVRDGASSKDIL-ANVKQRDIAYKAFLQNLKSLA-ASRKEAEEE-YEV-KAN
>ref|XP_019298861.2|  [chromosome=Unknown] [completeness=complete] [organism=Panthera pardus] [isolate=Hobbes] [gcode=1] [sex=male] [tissue_type=whole blood] [dev_stage=adult] sterile alpha motif domain-containing protein 9-like [Panthera pardus]
ETEQLTCMPYPFDQFHNSQRYIEHS-ILQ-PETGPLNLIDPIHEFKALTNTEAATEKDIKMKFSNEVFRFAAACINSRTNGTIHFGVKNKPHG---QIVGVKVTS--KDAFIDHFNITIRQYFE--DDVNEAKKCIREPRFVEVLLQNNTPSDRFVIEVDVIPKHSVCEEKYFLIRMQNCK-NE--TWKPNQDPSLFVRDGASSKDIL-ANVKQRDIAYKAFLQNLKSLA-ASRKEAEEE-YEV-KAN
>ref|XP_042773716.1|  [location=chromosome] [chromosome=A2] [completeness=complete] [organism=Panthera leo] [isolate=Ple1] [gcode=1] [sex=male] [cell_type=Fibroblast] [tissue_type=Fibroblasts] [dev_stage=adult] sterile alpha motif domain-containing protein 9-like [Panthera leo]
ETEQLTCMPYPFDQFHNSQRYIEHS-ILQ-PETGPLNLIDPIHEFKALTNTEAATEKDIKMKFSNEVFRFAAACINSRTNGTIHFGVKNKPHG---QIVGVKVTS--KDAFIDHFNITIRQYFE--DDVNEAKKCIREPRFVEVLLQNNTPSDRFVIEVDVIPKHSVCEEKYFLIRMQNCK-NE--TWKPNQDPSLFVRDGASSKDIL-ANVKQRDIAYKAFLQNLKSLA-ASRKEAEEE-YEV-KAN
>ref|XP_032731004.1|  [chromosome=Unknown] [completeness=complete] [organism=Lontra canadensis] [isolate=GAN:19392208] [gcode=1] [sex=female] [tissue_type=blood] [dev_stage=adult] sterile alpha motif domain-containing protein 9-like [Lontra canadensis]
QTKHLTCMPYPFDQFHNSQRYIEHR-ILQ-PETGPLNLIDPIHEFKALTNTEAATENDIKMKFSNEVFRFASACMNSRTNGTIHFGVKNKPHG---QIVGVKVTD--KDAFIDHFNIMIRQYFE-GNEINEAKKCIREPRFVEVLLQNNTPSDRFVIEVDVIPKHSVCEEKYFLVKMQNCK-NE--TWKPNQDPSLFVRDGPSSKDIL-ANVKQRERVYKEFLQNLKSVV-ASRKEAEEE-YEV-KAN
>ref|XP_006163552.1|  [chromosome=Unknown] [completeness=complete] [organism=Tupaia chinensis] [gcode=1] [sex=male] [geo_loc_name=China] sterile alpha motif domain-containing protein 9-like [Tupaia chinensis]
KTEQLTCMPYPFDQFHDSKRYIEHY-ILQ-PETGPLNLIDPIHEFKALTNTETATEESIKMKFSNEVFRFASACMNSRTNGTIHFGVLDKPHG---EIVGVKVAN--KNVFIDHFNLMIKKYFE-ESEINEAKKCIRQPRFVEVLLQNNMPSDRCVIEVDIIPKHSVCKRKYFYIKMQSCQ-NE--TWKQNPNHSLFIREGASSKDIL-ANVKQRDAEFKAFTENLKALV-ASRKEAEEE-YAM-KAS
>ref|XP_059568319.1|  [chromosome=10] [completeness=complete] [organism=Myotis daubentonii] [gcode=1] sterile alpha motif domain-containing protein 9-like [Myotis daubentonii]
KAEQLTCMPYPFDQFHSSHRYIEHYLLIQ-PETGPLNLIDPIHEFKALTNTDTATEKDIKMKFSNEVFRFASACMNSRTNGTIHFGILDKPHG---EIVGIEVTN--KGAFIDHFNTMIKQYFE-ESGINEAKKCIREPRFVEVLLQNNTPSDRFVIEVDVIPKHSVCKEKYFYIKMQSCK-AE--IWKKNKDASLFVREGASTTDIL-ANVK----GFRAFTNKVKSLA-VLRKEAEEE-YER-KAN
>ref|XP_045876181.1|  [location=chromosome] [chromosome=10] [completeness=complete] [organism=Meles meles] [gcode=1] sterile alpha motif domain-containing protein 9-like [Meles meles]
QTEHLTCMPYPFDQFHNSQRYIEHR-ILQ-PETGPLNLIDPIHEFKALTNTEAATEKDIKMKFSNEVFRFASACMNSRTNGTIHFGVKNTPHG---QIVGVKVTD--KDAFIDHFNIMIRQYFE-GNEINEAKKCIREPRFVEVLLQNNTPSDRFVIEVDVIPKHSVCEEKYFLIRMQNCK-NE--TWKPNQDHSLFVRDGPSSKDIL-ANVKQRERVYKEFLQNLKSVV-ASRKEAEEE-YEV-KAN
>ref|XP_022359131.1|  [chromosome=Unknown] [completeness=complete] [organism=Enhydra lutris kenyoni] [isolate=GAN:26980312] [sub_species=kenyoni] [gcode=1] [sex=male] [tissue_type=blood] [dev_stage=adult] sterile alpha motif domain-containing protein 9-like [Enhydra lutris kenyoni]
QTKHLTCMPYPFDQFHNSQRYIEHR-ILQ-PETGPLNLIDPIHEFKALTNTEAATEKDIKMKFSNEVFRFASACMNSRTNGTIHFGVKDTPHG---QIVGVKVTD--KDAFIDHFNKMIRQYFE-ENEINEAKKCIREPRFVEVLLQNNTPSDRFVIEVDVIPKHSVCEEKYFLIRMQNCK-NE--TWKPNQDPSLFVRDGPSSKDIL-ANVKQRERVYKEFLQNLKSVV-ASRKEAEEE-YEV-KAN
>ref|XP_005882177.1|  [chromosome=Unknown] [completeness=complete] [organism=Myotis brandtii] [gcode=1] [sex=male] [geo_loc_name=Russia: Perm poKrai] [lat_lon=58.8348 N 57.6119 E] [collection_date=Dec-2011] [note=collected at hibernation roost] PREDICTED: sterile alpha motif domain-containing protein 9-like [Myotis brandtii]
KAEQLTCMPYPFDQFHSSHRYIEHYLLIQ-PETGPLNLIDPIHEFKALTNTDKATENGIKMKFSNEVFRFASACMNSRTNGTIHFGILDKPHG---EIVGMEVTS--KDAFIDHFNKMIKKYFK-ESEINEAKKCIREPRFVEVLLQNNTPSDRFVIEVDVIPKHSVCKEKYFCIKMQNCK-DE--IWKQNQDASLFVRDGASSKDIL-ANVKQRDKDFKAFTNKVKSLA-VSRKEAEEE-YER-KAN
>ref|XP_007522555.1|  [chromosome=8] [completeness=complete] [organism=Erinaceus europaeus] [gcode=1] sterile alpha motif domain-containing protein 9-like [Erinaceus europaeus]
KIVQSTCMPYPFDQFHASHHYTEHY-ILQ-PETGPLNLIDPIHEFKALTNTETATEKDIKMKFSNEVFRFASACMNSRTNGTIHFGVLDKPHG---EIVGVKVRS--KDAFIDHFNLMIKQYFE-ESEIKEAKKCIREPRFVEVLLQNYTPSDRFVIEVDVIPKHSICKEKYFYTNMQSYK-ND--TWKQNQESSLFVRDGASSVDIL-ANGKQRDKNFKTFLQNLKSLA-EDRKDAEKE-HEM-KAN
>ref|XP_037363842.1|  [chromosome=Unknown] [completeness=complete] [organism=Talpa occidentalis] [isolate=TD23] [gcode=1] [sex=male] [tissue_type=spleen] [dev_stage=adult] sterile alpha motif domain-containing protein 9-like [Talpa occidentalis]
KPEQCTCMPYPFDQFHDSIRYIEHY-ILQ-PETGPLNLIDPIHEFKALTETKTASDKDIKMKFSNEVFRFASACMNSRTNGTIHFGVKDKPHG---EIVGIEAPS--KDAFIDHFNLMINKYFE-ESEIKEAKKCIRQPRFVEVLLQNNTPSDRFVIEVDVIPKHSVCKEKYFYIKMQTLI-NE--TWKQSQDTSLYVREGASSKDIL-ADDKKRDGNFKKFHKNLKLLV-ALRKEAEEE-YKM-KAN
>ref|XP_036614332.1|  [location=chromosome] [chromosome=5] [completeness=complete] [organism=Trichosurus vulpecula] [isolate=mTriVul1] [gcode=1] [sex=male] [tissue_type=muscle (forearm)] [dev_stage=pouch-young] [geo_loc_name=New Zealand: Sandymount, Otago Peninsula (Trap 21)] [lat_lon=45.891340 S 170.657015 E] [collection_date=17-May-2018] [collected_by=Tim Hore, Mel Laird, Sol Wogan] sterile alpha motif domain-containing protein 9-like [Trichosurus vulpecula]
EPRRLSCMPYPFDNFHDSCRYIQHY-ILQ-PETGPLNLIDPVHEYKALTNTETATEEDIKMKFSQEVFKFASACMNSRTNGTIHFGVKDKPHG---EIVGLKITN--KEAFVDHFNLMIKHYFDYDEQVNIARKCIREPRFVEVLRQNNTLSDRFVIEVDVIPQYSICKNTLFRIRMQNCK-EK--RWKENNEYSVFVREGASSKDIL-ANVKQNDANYKKFLLDLDSLA-NSRKSAEKE-YGT-KKK
>ref|XP_023400184.2|  [chromosome=8] [completeness=complete] [organism=Loxodonta africana] [isolate=mLoxAfr1] [gcode=1] [sex=male] [cell_line=Cultured endothelial cells from umbilical cord; passage 7] [tissue_type=Original tissue source of cells is from umbilical cord] [dev_stage=juvenile] [geo_loc_name=USA: Louisville Zoo, Kentucky] [lat_lon=38.2057 N 85.7071 W] [collection_date=2022-02-22] [collected_by=Austin Bow] sterile alpha motif domain-containing protein 9-like isoform X1 [Loxodonta africana]
KTEQLTCMPYPFDQFHDSQRYTEHY-ILQ-PETGPLNLIDPIHEFKALTNTDTATEKDIHMKFSNEVFRFASACMNSRTNGTIHFGVKDKPHG---EIVGVKVAS--KDDFINHFNLMIKQYFE-DSDIKEAEKCIRQPRFVEVLQQNNTPSDKFVIEVDVIPRHSVCKDKYFYINMQICK-DG--SWRQDKDYSLFVRYGASSKDIL-ANVRQRDADFKAFTLNFESVV-ASRKEAEEE-YGV-KAN
>ref|XP_003407194.2|  [chromosome=8] [completeness=complete] [organism=Loxodonta africana] [isolate=mLoxAfr1] [gcode=1] [sex=male] [cell_line=Cultured endothelial cells from umbilical cord; passage 7] [tissue_type=Original tissue source of cells is from umbilical cord] [dev_stage=juvenile] [geo_loc_name=USA: Louisville Zoo, Kentucky] [lat_lon=38.2057 N 85.7071 W] [collection_date=2022-02-22] [collected_by=Austin Bow] sterile alpha motif domain-containing protein 9-like isoform X2 [Loxodonta africana]
KTEQLTCMPYPFDQFHDSQRYTEHY-ILQ-PETGPLNLIDPIHEFKALTNTDTATEKDIHMKFSNEVFRFASACMNSRTNGTIHFGVKDKPHG---EIVGVKVAS--KDDFINHFNLMIKQYFE-DSDIKEAEKCIRQPRFVEVLQQNNTPSDKFVIEVDVIPRHSVCKDKYFYINMQICK-DG--SWRQDKDYSLFVRYGASSKDIL-ANVRQRDADFKAFTLNFESVV-ASRKEAEEE-YGV-KAN
>ref|XP_044539777.1|  [chromosome=Unknown] [completeness=complete] [organism=Gracilinanus agilis] [isolate=LMUSP501] [gcode=1] [sex=male] [tissue_type=liver] [dev_stage=adult] [geo_loc_name=Brazil: Panga] [lat_lon=19.9 S 48.23 W] [collection_date=2019-05-19] [collected_by=Natalia O. Leiner] sterile alpha motif domain-containing protein 9-like [Gracilinanus agilis]
EPKRLFCMPYPFDDFQDSYRYIQHY-ILQ-PETGPLNLIDPVHEFKALINTEAATEEDIKMKFSNEVFRFASACMNSRTNGTIHFGVKDKPHG---EIVGVKITN--KDAFVDHFNQMIKHYFD-DNHVNKARKCIREPRFVEVLLQDSTPSDRFVIEVDVIPLYSICKKYYFAIKRQVLK-DK--KWKLNNEYELFVREGASSKDIF-ANIKQNDANFKMFLLGLETLA-SSRKSAEEE-YVT-KRK
>ref|XP_036735125.2|  [location=chromosome] [chromosome=7] [completeness=complete] [organism=Manis pentadactyla] [isolate=mManPen7] [gcode=1] [sex=male] [cell_line=skin cell line fibroblast] [tissue_type=cultured skin fibroblast] [dev_stage=adult] [geo_loc_name=Taiwan: Taipei Zoo, China] [lat_lon=24.9986 N 121.5810 E] [collection_date=2007-01-09] [collected_by=Taipei Zoo (original animal)] sterile alpha motif domain-containing protein 9-like [Manis pentadactyla]
KTEQLTCMPYPFDKFHESKRYIEHY-ILQ-PETGPLNLIDPVHEFKALTNTEAASDKDIRMKFSNEVFRFASACMNSRTNGTIHFGVLDKPHG---EIIGVKVTS--KDAFIDHFNIMIKQYFE-ESEINEAKKCVREPRFVDVLLQNNTPSDRFVIEVDVIPKHSICKEKYFYIKLQNCK-SE--SWKPNQDHSLFVRDGASSKDIL-ANVRQRDIDFKAFIQNLKSLV-ASRKEAEKE-YEV-RAN
>ref|XP_004646313.1|  [chromosome=Unknown] [completeness=complete] [organism=Octodon degus] [isolate=3935] [gcode=1] [sex=female] sterile alpha motif domain-containing protein 9-like isoform X2 [Octodon degus]
KTEKLPCIPYPFDNFHDSQRYIEHY-ILQ-PETGPLNLIDPIHEFKALTNTENATEKDIKMKFSNEVFKFASACMNSRSNGTIHFGVKDKPHAEHGEIVGVKVTN--KAAFIDHFNQMIKKYFE-ESDISEAKKCIRQPRFVEVLLQNNTLSDRFVIEVDIIPKHSVCKQKYFYIKMQIQT-DN--IWKQSQDHSLFVRDGASSKDIL-ANPKQRDTDFKAFLENLQSCVVASRKDAEEE-HRM-KAT
>ref|XP_023562287.1|  [chromosome=Unknown] [completeness=complete] [organism=Octodon degus] [isolate=3935] [gcode=1] [sex=female] sterile alpha motif domain-containing protein 9-like isoform X1 [Octodon degus]
KTEKLPCIPYPFDNFHDSQRYIEHY-ILQ-PETGPLNLIDPIHEFKALTNTENATEKDIKMKFSNEVFKFASACMNSRSNGTIHFGVKDKPHAEHGEIVGVKVTN--KAAFIDHFNQMIKKYFE-ESDISEAKKCIRQPRFVEVLLQNNTLSDRFVIEVDIIPKHSVCKQKYFYIKMQIQT-DN--IWKQSQDHSLFVRDGASSKDIL-ANPKQRDTDFKAFLENLQSCVVASRKDAEEE-HRM-KAT
>ref|XP_020843067.1|  [chromosome=Unknown] [completeness=complete] [organism=Phascolarctos cinereus] [isolate=Bilbo 61053] [specimen_voucher=AM:M.47724] [gcode=1] [sex=female] [tissue_type=spleen] [dev_stage=adult] [geo_loc_name=Australia] [collection_date=01-Aug-2015] [collected_by=Australia Zoo Wildlife Hospital] sterile alpha motif domain-containing protein 9-like [Phascolarctos cinereus]
EPKRLPCMPYPFDNFHDTYRYIQHY-TLQ-VETGPLNLIEPAHEYKALTNTESATEEDIKMKFSNEVFRFASACMNSRTNGTIHFGVKDKPHG---EIIGLKITS--KDVFIDHFNLMIKRYFDYGEQATIARKCIREPRFVEVLLQDNTLSDRFVIEVDVIPQYSICKHTIFRIRMQNYK-DE--RWKESNEHSIFVREGASSKDIL-ANVKQNDANYRKFLLDLDSLA-NSRKSAEEE-NGT-KRK
>ref|XP_055974091.1|  [chromosome=Unknown] [completeness=complete] [organism=Sorex fumeus] [gcode=1] sterile alpha motif domain-containing protein 9-like [Sorex fumeus]
KTEQSTCVPYPFDQFHDSRCYIEHH-ILQ-PETGPRNLIDPIHEFKALTNTESVEEKDIQMKFSNEVFRFASACMNSRTNGTIHFGVLDKPQG---EIVGVKVTR--KDSFIDHFNKMIKRYFE-DSEIKEARKCIREPRFVEVLLQNNTLSDRFVIEVDVIPKHSVCQDKYFYTKMQELE-DG--IWKQTENTSLFVREGASTKDIL-ANERTRDVAFKAFLQDLKSLM-TMRKEAEEK-YEV-KVN
>ref|XP_005388084.1|  [chromosome=Unknown] [completeness=complete] [organism=Chinchilla lanigera] [isolate=Chin_1] [gcode=1] [sex=female] PREDICTED: sterile alpha motif domain-containing protein 9-like [Chinchilla lanigera]
KTENFTCLPYPFDNFHDSKRYIEHY-ILQ-PETGPLNLIDPIHEFKALTDTEYATEEGLKMKFSNEAFRFASACMNTRTNGTIHFGVKDKPH---GEIVGVKVTN--KGAFIDHFNKMIKKYFE-ESEIHEAKQCIREPRFVEVLLQNNTLSDRFVIEVDVIPKHSVCKEKYFYVKLQSET-DK--IWKQNENCSLFVRDGASTKDIL-ANVKQRNKDFKKFFENLPSCV-ASRKDAEEE-HRM-KVT
>ref|XP_068942246.1|  [chromosome=Unknown] [completeness=complete] [organism=Petaurus breviceps papuanus] [isolate=PSGF00001] [sub_species=papuanus] [gcode=1] [sex=female] [tissue_type=thigh muscle] [dev_stage=adult] [isolation_source=US Pet Trade] sterile alpha motif domain-containing protein 9-like [Petaurus breviceps papuanus]
EPKRLQCMSYPFDNFHESCRYIQHH-TLQ-PETGPRNLIDPIHEYKALTNTNTATEEDIKMKFSNETFKFASACMNSRTNGTIHFGVADKPHG---EIIGLKIIS--KNAFIDHFNLMIKHYFDFDEQVNMARKCIREPRFVEVLLQNNTLSDRFVIEVDVIPQYSICKNTLFRTRMHNCT-EK--GWKKNKEYSVFVREGASSKDIL-ANIKQNDANYKIFLLNLDSLA-NSRKSAEEE-YGA-KRK
>ref|XP_029784994.1|  [location=chromosome] [chromosome=2] [completeness=complete] [organism=Suricata suricatta] [isolate=VVHF042] [gcode=1] [geo_loc_name=South Africa: Kalahari Meerkat Project] [lat_lon=26.98 S 21.83 E] [collection_date=02-Feb-2016] sterile alpha motif domain-containing protein 9-like isoform X2 [Suricata suricatta]
KTEQLTCMPYPFDQFHNSQRYVEHS-ILQ-PETGPLNLIDPIHEFKALTNTEAATERDIKMKFSNEVFRFASACMNSRTNGTIHFGVKNKPHG---QIVGVKVTS--KDAFIDHFNITIKQYFE--DEVNAAKKCIREPRFVEVLLQNNMPSDRFVIEVDVIPKHSVCEEKYFLIRMQNCK-NE--TWKPNQDLSLFMRDGASSKDIL-ANAKQRDIVQKEFLQNLKSLA-ASRKEAEEE-YEM-KAS
>ref|XP_029784955.1|  [location=chromosome] [chromosome=2] [completeness=complete] [organism=Suricata suricatta] [isolate=VVHF042] [gcode=1] [geo_loc_name=South Africa: Kalahari Meerkat Project] [lat_lon=26.98 S 21.83 E] [collection_date=02-Feb-2016] sterile alpha motif domain-containing protein 9-like isoform X1 [Suricata suricatta]
KTEQLTCMPYPFDQFHNSQRYVEHS-ILQ-PETGPLNLIDPIHEFKALTNTEAATERDIKMKFSNEVFRFASACMNSRTNGTIHFGVKNKPHG---QIVGVKVTS--KDAFIDHFNITIKQYFE--DEVNAAKKCIREPRFVEVLLQNNMPSDRFVIEVDVIPKHSVCEEKYFLIRMQNCK-NE--TWKPNQDLSLFMRDGASSKDIL-ANAKQRDIVQKEFLQNLKSLA-ASRKEAEEE-YEM-KAS
>ref|XP_007938002.1|  [chromosome=Unknown] [completeness=complete] [organism=Orycteropus afer afer] [isolate=SDZICR_OR568_19922] [sub_species=afer] [gcode=1] [sex=female] [geo_loc_name=USA: San Diego Zoo] sterile alpha motif domain-containing protein 9-like [Orycteropus afer afer]
KIEQLTCMPCPFDQFHDSQRYIEHY-ILQ-PETGPLNLIDPIHEFKLLTNTETATEKDIHMKFSNEAFRFASACMNSRTNGTIHFGVKDKPHG---EIVGLKVTS--KDGFIDHFNKIIKQYFE-ESDIKEARKCIREPRFVQVLQQNSTLSDRFVIEVDVIPRHSVCKKKYFYIKMQICK-DS--VWRQDKEYSLFVRKGATTKDIL-SNVRQKDADFKAFLLDLDSLV-ASRREAEEE-YGV-QGN
>ref|XP_059112478.1|  [chromosome=3] [completeness=complete] [organism=Peromyscus eremicus] [gcode=1] sterile alpha motif domain-containing protein 9-like [Peromyscus eremicus]
KTEQMSCMPHPFDSFHDDKRYIEHS-VLQVPETGPLNLIDPVHEFKSLTNTETATEEDIKMKFSNEVFRFASACMNSRTNGTIHFGVGDKPHG---QIVGVKVTS--KDVFINHFNVMITKYFE-DSDIKEARACIREPRFVEVLLQNNTSSDRFVIEVDVIPKHSICREKYFYIMMQSYT-DK--TWKQSKENSLFVREGASSKNIL-ANPKQRDREFKKFLENIKTWA-ASRKEAEE--EDR-MVT
>ref|XP_052577148.1|  [chromosome=Unknown] [completeness=complete] [organism=Peromyscus californicus insignis] [strain=IS] [sub_species=insignis] [gcode=1] [sex=female] [tissue_type=liver] sterile alpha motif domain-containing protein 9-like [Peromyscus californicus insignis]
KTEQMSCMPHPFDSFHDDKRYIEHS-VLQVPETGPLNLIDPVHEFKALTNTETATEEDIKMKFSNEVFRFASACMNSRTNGTIHFGVGDKPHG---QIVGVKVTS--KDVFINHFNVMITKYFE-DSDIKEARACIREPRFVEVLLQNNTTSDRFVIEVDVIPKHSICKEKYFYIMMQSYT-DK--TWKQSKENSLFVREGASSKNIL-ANPKQRDREFKKFLENIRTWT-ASRKEAEE--EDR-MVT
>ref|XP_006779273.1|  [chromosome=Unknown] [completeness=complete] [organism=Myotis davidii] [gcode=1] [sex=male] [tissue_type=spleen, kidney and small intestine] [geo_loc_name=China: Taiyi Cave, Xianning, Wuhan, Hubei Province] [collection_date=21-Aug-2011] PREDICTED: sterile alpha motif domain-containing protein 9-like [Myotis davidii]
KTEQLTCMPYPFDQFHSSHRYIEHYLLIQ-PETGPLNLIDPIHEFKALINTDTATEKDIKMKFSNEVFRFASACMNSRTNGTIHFGILDKPHG---EIVGMEVTS--KDAFIDHFNKMIKQYFE-ESEINEAKKCIREPRFVEVLLQNNTPSDRFVIEVDVIPKHSVCKEKYFYIKMQNCK-AE--IWKQNQDASLFVRDGASSKDIL-ANVKQRDKDFKAFTKKVKSLA-VSRKEAEEE-YER-RAN
>ref|XP_028725615.1|  [location=chromosome] [chromosome=3] [completeness=complete] [organism=Peromyscus leucopus] [breed=LL Stock] [gcode=1] [sex=female] [tissue_type=mixed organs] [dev_stage=adult] sterile alpha motif domain-containing protein 9-like [Peromyscus leucopus]
KAGQMSCMPHPFDSFHDDKRYIEHS-VLQVPETGPLNLIDPVHEFKALTNTETATGEDIKMKFSNEVFRFASACMNSRTNGTIHFGVGDKPHG---QIVGVKVTS--KDVFVNHFNVMITKYFE-DSVIKEARACIREPRFVEVLLQNNTSSDRFVIEVDVIPKHSICKENYFYITMQSYT-DK--TWKQSKENSLFVREGASSKNIL-ANPKQWDREFRKFLENLKTWT-ASRKEAEE--EDR-MVT
>ref|XP_055002314.1|  [location=chromosome] [chromosome=1] [completeness=complete] [organism=Sorex araneus] [isolate=mSorAra2] [gcode=1] [sex=male] [tissue_type=spleen, kidney, muscle] [dev_stage=juvenile] [geo_loc_name=Germany: Radolfzell, Max Planck Institute of Animal Behavior] [lat_lon=47.7744 N 9.0157 E] [collection_date=2020-11-11] [collected_by=Marion Muturi] sterile alpha motif domain-containing protein 9-like [Sorex araneus]
KKEQSTCVPYPFDQFHDSRRYVEHQ-ILQ-PETGPRNLIDPIHEFKALTNTESVEEKDIKMKFSNEVFRFASACMNSRTNGTIHFGVLDKPQG---EIVGVKVTR--KDSFIDHFNKMIKHYFE-DSEIKEARKCIREPRFVEVLLQNNTSSDRFVIEVDVIPKHSICQEKYFYTKMQELK-DG--IWKQTENTSLFVREGASTKDIL-ANERTRDAGFKAFLQDLKSLI-TMRKEAEEK-DEV-KVN
>ref|XP_059112476.1|  [chromosome=3] [completeness=complete] [organism=Peromyscus eremicus] [gcode=1] sterile alpha motif domain-containing protein 9-like [Peromyscus eremicus]
KTEQMSCMPHPFDSFHDDKRYIEHS-VLQVPETGPLNLIDPVHEFKALTNTETATEEDIKMKFSNEVFRFASACMNSRTNGTIHFGVGDKPHG---QIVGVKVTS--KDVFVNHFNVMITKYFE-DSDIKEARACIREPRFVEVLLQNNTSSDRFVIEVDVIPKHSICREKYFYIRMQSYT-DK--TWKQNKENSLFVREGASSKNIL-ANPKQQDRELKKFLENIKTRA-ASRKEAEE--EDR-MVT
>ref|XP_004702866.1|  [chromosome=Unknown] [completeness=complete] [organism=Echinops telfairi] [isolate=266] [gcode=1] [sex=female] [geo_loc_name=Germany: Ludwig Maximilians University, Munich] sterile alpha motif domain-containing protein 9-like [Echinops telfairi]
KIEQVTCMPYPFDQFHDSQRYTVHC-ILP-PETGPLNLIDPVHEYKALTNTDTATEKDMLMKFSNEVFRFASACMNSRTNGTIHFGVQDKPHG---EIVGVRVTR--KDAFIDHFNGMIKQYFE-ESHIKEAKKCIREPRFVEVLQQNNTLSDKFVIEVDVIPRHSVCKEKYFYITMQNCK-DG--PWRPNKEHSLFVREGASSKDVL-ANIKQRDADFNAFMRNLKSLA-ACRREAEEE-YGV-KAN
>ref|XP_048195987.1|  [location=chromosome] [chromosome=2] [completeness=complete] [organism=Perognathus longimembris pacificus] [isolate=PPM17] [sub_species=pacificus] [gcode=1] [sex=male] [cell_line=21356] [cell_type=fibroblast] [tissue_type=trachea] [dev_stage=adult] [geo_loc_name=USA: Santa Margarita] [collection_date=2019] [collected_by=SDZWA] sterile alpha motif domain-containing protein 9-like [Perognathus longimembris pacificus]
KAEQFTCMPYPFDHFHDSQRYIERY-ILQ-PETGPLNLIDPIHEFKALTNTEMATEEDIKMKFSNEVFRFASACMNSRTNGTIHFGVKDKPHG---EIIGVKVTS--KDAFIDHFNKMIKKYFE-ESDIKVAKKCIREPRFVEVLLQNNTPSDRFVIEVDIIPKHSVCKEKYFYIKVQSKT-DE--TWKQDQDHSLYVREGATSTNIL-AKAKTRDINFKTFLENLNSLA-VSRKEAEEE-YVI-KTI
>ref|XP_028725619.1|  [location=chromosome] [chromosome=3] [completeness=complete] [organism=Peromyscus leucopus] [breed=LL Stock] [gcode=1] [sex=female] [tissue_type=mixed organs] [dev_stage=adult] sterile alpha motif domain-containing protein 9-like [Peromyscus leucopus]
KAEQMSCMPHPFDSFHDDKRYIEHS-VLQVPETGPLNLIDPVHEFKALTNTETATGEDIKMKFSNEVFRFASACMNSRTNGTIHFGVEDKPHG---QIVGVKVTS--KDVFINHFNVMITKYFE-DSDIKEARACIRGPRFVEVLLQNNTSSDRFVIEVDVIPKHSICKEKYFYIMMQSYT-DK--TWKQSKENSLFVREGASSKNIL-ANPKQRDREFRKFLENLKTWT-ASRKEAEE--EDR-MVT
>ref|XP_044101964.1|  [location=chromosome] [chromosome=4] [completeness=complete] [organism=Neogale vison] [isolate=M4711] [gcode=1] [sex=female] [tissue_type=tongue] [dev_stage=mature] [phenotype=black] sterile alpha motif domain-containing protein 9-like [Neogale vison]
QTIYLTCMPYPFDQFHNSQRYIEHG-ILQ-PETGPLNLIDPIHEFKALTNTEAATEKDIKMKFSNEVFRFASACMNSRTNGTIHFGVKNTPHG---QIVGVKVTD--KDAFIDHFNIMIRQYFE-GNEVNEAKKCIREPRFVEVLLQNNTPSDRFVIEVDVIPKHSVCEEKYFLIRMQNCK-NE--TWKPNQDLSLFVRDGPSSKDIL-ANVKQRERVYKEFLQNLKSVI-ASRKEAEEE-YEA-KAN
>ref|XP_035307523.1|  [chromosome=1] [completeness=complete] [organism=Cricetulus griseus] [strain=17A/GY] [gcode=1] [map=unlocalized] [sex=female] [tissue_type=liver] [geo_loc_name=USA: Baltimore, MD] [isolation_source=Laboratory Animal] [lat_lon=39.299625 N 76.593518 W] [collection_date=2014-04-16] [note=pooled liver cells from 5 individuals] sterile alpha motif domain-containing protein 9-like [Cricetulus griseus]
KPEQMSCMPYPFDSFHDDRRYIERY-ILQVAETGPLNLIDPVHEFKALTNTETATEEDIKMKFSNEIFRFASACMNSHTNGTIHFGVKDKPHG---EIVGVKIPS--KDVFVNHFNEMIKKYFE-DSDIKEARECIREPRFVEVLLQNNTPSDRFVIEVDVIPKHSICKEKYFYIIMQSYT-DK--TWKQSKENCLFVREGTSSKNIL-ANAKQRDREFRKFLENLKAWT-ASRKEAEE--QQR-MVT
>ref|XP_036285317.1|  [chromosome=Unknown] [completeness=complete] [organism=Pipistrellus kuhlii] [isolate=mPipKuh1] [gcode=1] [sex=male] [tissue_type=flight muscle, heart, brain, liver, kidney] [dev_stage=adult] [geo_loc_name=Italy: Bergamo] [lat_lon=45.7430 N 9.5831 E] [collection_date=2017] [collected_by=Emma Teeling, Andrea Locatelli] sterile alpha motif domain-containing protein 9-like isoform X3 [Pipistrellus kuhlii]
KAEQLTCMPYPFDQFHSSHRYIEHYILIQ-PETGPLNLIDPIHEFKSLINTETATEKDIKMKFSNEVFRFASACMNSRTNGTIHFGVLDKPHGAHGEIVGMEITS--KDAFIDHFNIMIKHYFE-ESDINEAKKCIREPRFVEVLLQNNTPSDRFVIEVDVIPKHSVCKEKYFYITMQNCK-EE--IWKQNQEASLFVRDGARSVDIL-ANVKQRDKVFKAFTNDVKSLA-VSRKEAEEE-YER-MSS
>ref|XP_036285315.1|  [chromosome=Unknown] [completeness=complete] [organism=Pipistrellus kuhlii] [isolate=mPipKuh1] [gcode=1] [sex=male] [tissue_type=flight muscle, heart, brain, liver, kidney] [dev_stage=adult] [geo_loc_name=Italy: Bergamo] [lat_lon=45.7430 N 9.5831 E] [collection_date=2017] [collected_by=Emma Teeling, Andrea Locatelli] sterile alpha motif domain-containing protein 9-like isoform X2 [Pipistrellus kuhlii]
KAEQLTCMPYPFDQFHSSHRYIEHYILIQ-PETGPLNLIDPIHEFKSLINTETATEKDIKMKFSNEVFRFASACMNSRTNGTIHFGVLDKPHGAHGEIVGMEITS--KDAFIDHFNIMIKHYFE-ESDINEAKKCIREPRFVEVLLQNNTPSDRFVIEVDVIPKHSVCKEKYFYITMQNCK-EE--IWKQNQEASLFVRDGARSVDIL-ANVKQRDKVFKAFTNDVKSLA-VSRKEAEEE-YER-MSS
>ref|XP_045434389.1|  [chromosome=Unknown] [completeness=complete] [organism=Pipistrellus kuhlii] [isolate=mPipKuh1] [gcode=1] [sex=male] [tissue_type=flight muscle, heart, brain, liver, kidney] [dev_stage=adult] [geo_loc_name=Italy: Bergamo] [lat_lon=45.7430 N 9.5831 E] [collection_date=2017] [collected_by=Emma Teeling, Andrea Locatelli] sterile alpha motif domain-containing protein 9-like isoform X1 [Pipistrellus kuhlii]
KAEQLTCMPYPFDQFHSSHRYIEHYILIQ-PETGPLNLIDPIHEFKSLINTETATEKDIKMKFSNEVFRFASACMNSRTNGTIHFGVLDKPHGAHGEIVGMEITS--KDAFIDHFNIMIKHYFE-ESDINEAKKCIREPRFVEVLLQNNTPSDRFVIEVDVIPKHSVCKEKYFYITMQNCK-EE--IWKQNQEASLFVRDGARSVDIL-ANVKQRDKVFKAFTNDVKSLA-VSRKEAEEE-YER-MSS
>ref|XP_006991269.2|  [chromosome=Unknown] [organism=Peromyscus maniculatus bairdii] [isolate=BW] [sub_species=bairdii] [gcode=1] [sex=female] [tissue_type=liver] [dev_stage=adult] sterile alpha motif domain-containing protein 9-like, partial [Peromyscus maniculatus bairdii]
KAEQMSCMPYLFDSFHDDKRYIEHS-VLQVAETGPLNLIDPVHEFKALTNTETATEEDIKMKFSNEVFRFASACMNSRTNGTIHFGVEDKPHG---QIVGVKVTS--KDVFINHFNVMITKYFE-DSDIKEARACIREPRFVEVLLQNNTSSDRFVIEVDVIPKHSICKEKYFYIMMQSNT-DK--TWKQSKENSLFVREGASSKNIL-ANPKQRDREFKKFQENLKTWT-ASRKEAEE--EDR-MVT
>ref|XP_021508901.1|  [chromosome=21] [completeness=complete] [organism=Meriones unguiculatus] [strain=TT.TT164.6M] [gcode=1] [sex=male] [tissue_type=liver, kidney, testi] [dev_stage=adult] [collection_date=2020-06-17] [collected_by=Tom Brekke] sterile alpha motif domain-containing protein 9-like [Meriones unguiculatus]
KPEQMACMPYPFDSFHEAKQYIEHS-ILRVPETGPLNLIDPVHEFKAFTNTEAATEEDLKMKFSNEVFRFAAACMNSRTNGTIHFGVKDKPHG---EIVGVKVTN--KDVFINHFNVMITKYFE-DSDIKEARACIREPRFVEVLLHNNTPSNRFVIEVDVIPKHSICKEKYFYIMMQSCT-DK--TWKQSKDSSLFVREGASSKNIL-ANVKQRDREFKKFLENLKTWT-KSRKEAEEE-QRR-VVV
>ref|XP_035294151.1|  [chromosome=Unknown] [completeness=complete] [organism=Cricetulus griseus] [gcode=1] [cell_line=CHO-K1] sterile alpha motif domain-containing protein 9-like [Cricetulus griseus]
KPEQMSCMPYPFDSFHDDRRYIERY-ILQVAETGPLNLIDPVHEFKALTNTETATEEDIKMKFSNEIFRFASACMNSHTNGTIHFGVKDKPHG---EIVGVKIPS--KDVFVDHFNKMIKKYFE-DSDIKEARECIREPRFVEVLLQNNTPSDRFVIEVDVIPKHSICKEKYFYIIMQSYT-DK--TWKQSKENCLFVREGTSSKNIL-ANAKQRDREFRKFLENLKAWT-ASRKEAEE--QQR-MVT
>ref|XP_042128701.1|  [location=chromosome] [chromosome=3] [completeness=complete] [organism=Peromyscus maniculatus bairdii] [isolate=BW] [sub_species=bairdii] [gcode=1] [sex=female] [tissue_type=liver] [dev_stage=adult] sterile alpha motif domain-containing protein 9-like isoform X2 [Peromyscus maniculatus bairdii]
KAEQMSCMPHLFDSFHDDKCYIEHS-VLQVPETGPLNLIDPVHEFKALTNTETATEEDIKMKFSNEVFRFASACMNSRTNGTIHFGVEDKPHG---QIVGVKVTS--KDVFVNHFNVMITKYFE-DSDIKEARACIREPRFVEVLLQNNTSSDRFVIEVDVIPKHSICKEKYFYIMMQSCT-DK--TWKQSKEISLFVREGASSKNIL-ANPKQRDREFRKFLENLKTWT-ASRKEAEE--EDR-MVT
>ref|XP_006991267.2|  [location=chromosome] [chromosome=3] [completeness=complete] [organism=Peromyscus maniculatus bairdii] [isolate=BW] [sub_species=bairdii] [gcode=1] [sex=female] [tissue_type=liver] [dev_stage=adult] sterile alpha motif domain-containing protein 9-like isoform X1 [Peromyscus maniculatus bairdii]
KAEQMSCMPHLFDSFHDDKCYIEHS-VLQVPETGPLNLIDPVHEFKALTNTETATEEDIKMKFSNEVFRFASACMNSRTNGTIHFGVEDKPHG---QIVGVKVTS--KDVFVNHFNVMITKYFE-DSDIKEARACIREPRFVEVLLQNNTSSDRFVIEVDVIPKHSICKEKYFYIMMQSCT-DK--TWKQSKEISLFVREGASSKNIL-ANPKQRDREFRKFLENLKTWT-ASRKEAEE--EDR-MVT
>ref|XP_003771994.1|  [location=chromosome] [chromosome=5] [completeness=complete] [organism=Sarcophilus harrisii] [gcode=1] [cell_line=91H] sterile alpha motif domain-containing protein 9-like [Sarcophilus harrisii]
EPKRLPCLPYPFNSFHDTCRYIQHY-ILQ-PETGPLNLIDPVHEFKLLTNTEVATEEDIKMKFSNEVFRFASACMNSRTNGTIHFGVKDKPHG---EIVGMKITN--TDAFIDHFNVKIKQYFR-DDQVNLARECIREPRFVEVLLQDNTLSDRFVIEVDVIPKYSICKNTLFYIKMQVLK-EE--KWMEKKEYSLFVREGASSKDIL-ANIMQRHVDYNRFLVHLNSLA-DSRKSAEEE-YRT-KKE
>ref|XP_039111369.1|  [chromosome=Unknown] [completeness=complete] [organism=Hyaena hyaena] [isolate=Hyena2069] [gcode=1] [sex=female] [tissue_type=blood] [dev_stage=adult] sterile alpha motif domain-containing protein 9-like [Hyaena hyaena]
KTEQLTCMPYPFDQFHNSQRYIEHS-ILQ-PETGPLNLIDPTHEFKALTNTEAATEKDIKMKFSNEVFRFASACMNSRTNGTIHFGVKNKPHG---QIVGVKVTS--KDAFIDHFNNTIRQYFE--AEVNVAKSCIREPRFVDVLLQNNTPSDRFVIEVDVIPKHSVCEEKYFLIRMQSCK-NE--TWKPNQDLSLFVRDGASSKDIL-ANVKQRDIAYKEFLQNLKSLT-ASRKEAEEE-YEV-KAK
>ref|XP_021010545.1|  [chromosome=Unknown] [completeness=complete] [organism=Mus caroli] [gcode=1] [sex=female] sterile alpha motif domain-containing protein 9-like [Mus caroli]
KPEQMSCMPYPFDSFCDVKQYIEHS-ILRVAETGPLNLIDPIHEFKAFTNTKKATEEDIKMKFSNETFRFAAACMNSRTNGTIHFGVKDKPHG---EIVGVQVTS--KDIFVNHFNTMITKYFE-DSEISEARACIREPRFVEVLLQNNTQSNRFVIEVDVIPRHSICQEKYFYIMMQSNT-GK--TWKQSKDTSLFVREGASSKNIL-GNPNQRDREFKKFLEDLKMWT-ASRKAAEEE--LR-MVT
>ref|NP_034286.2|  [chromosome=6] [organism=Mus musculus] [strain=C57BL/6] [gcode=1] [map=6 1.76 cM] sterile alpha motif domain-containing protein 9-like [Mus musculus]
KPEQMSCTPYPFDSFCDVKQYIEHS-ILRVAETGPLNLIDPIHEFKAFTNTKKATEEDIKMKFSNETFRFAAACMNSRTNGTIHFGVKDKPHG---EIVGVQVTS--KDIFVNHFNTMITKYFE-DSEISEARACIREPRFVEVLLQNNTQSNRFVIEVDVIPRHSICQEKYFYIMMQSST-GK--TWKQSKDTSLFVREGASSKNIL-GNPNQRDREFKKFLEDLKMWT-ASRKAAEEE--LR-MVT
>ref|XP_034374653.1|  [location=chromosome] [chromosome=15] [completeness=complete] [organism=Arvicanthis niloticus] [isolate=mArvNil1] [specimen_voucher=T564M] [gcode=1] [sex=male] [tissue_type=Spleen (genome), brain & testis (transcriptome)] [dev_stage=adult] [geo_loc_name=USA: Santa Barbara] [lat_lon=34.41938 N 119.69905 W] [collection_date=06-Mar-2019] [collected_by=Huishi Toh] sterile alpha motif domain-containing protein 9-like [Arvicanthis niloticus]
KPEQMSCMPYPFDSFHDVKQYIEHS-ILRVAETGPLNLIDPVHEFKAFTNTEKATEEDIKMKFSNETFRFAAACMNSRTNGTIHFGVKDKPHG---EIVGVQVTN--KDVFVNHFNIMITKYFE-DSEISKARACIREPRFVEVLLQNNTQSNRFVIEVDVIPKHSICQEKYFNIMMQSST-GK--SWKQSKDTSLFVREGASSKNIL-GNPNQRERKFKKFLEDLKSWT-ASRKAAEEE-ELR-MVT
>ref|XP_051857307.1|  [location=chromosome] [chromosome=5] [completeness=complete] [organism=Antechinus flavipes] [isolate=AdamAnt] [ecotype=Samford, QLD, Australia] [gcode=1] [sex=male] [tissue_type=testis] [dev_stage=adult] [geo_loc_name=Australia:Samford, QLD] [lat_lon=27.3666667 S 152.86666666 E] sterile alpha motif domain-containing protein 9-like [Antechinus flavipes]
EPKRLPCLPYPFDSFHDTCRYIQHY-ILQ-PETGPLNFIDPVHEFKLLTNTEAATEEDIKMKFSNEVFRFASACMNSRTNGTIHFGVKDKPHG---EIVGMKITN--TDAFIDHFNVKIKQYFR-DDQVNLARECIREPRFVEVLLQDNTLSDRFVIEVDVIPKYSICKNALFNIKMQILK-EE--KWMEKKEYSLFVREGASSKDIL-ANIMQRDADYNSFLVNLNSLV-DSRKSAEEE-YRT-KRE
>ref|XP_048292669.1|  [chromosome=Unknown] [completeness=complete] [organism=Myodes glareolus] [gcode=1] sterile alpha motif domain-containing protein 9-like [Myodes glareolus]
KPEHMSCMPHPFDSFHDDRRYIEHS-ILQVAETGPLNLIDPVHEFKALTNTETATEEDIKMKFSNEVFRFASACMNSRTNGTIHFGVKDKPHG---EIVGVKVTS--KDIFINHFNGMIKRYFE-DSDIKEARACIREPRFVEVLLQNNTSSDRFVIEVDVIPKHSICKEKYFYIMMQSYT-DK--TWKQSTENSLFVREGASSKNIL-ANAKQRDREFKNFLENLKSWT-ASRKEAEE--H-M-VVT
>ref|XP_051007938.1|  [location=chromosome] [chromosome=10] [completeness=complete] [organism=Acomys russatus] [gcode=1] sterile alpha motif domain-containing protein 9-like [Acomys russatus]
KPEQMPCMPYPFNSFHDAKQYIEHA-ILRVAETGPLNLIDPVHEFKAFTNTETATQEDIKMKFSNEVFRFAAACMNSRTNGTIHFGVKDKPHG---EIVGVKVTS--KDVFINHFNVMMTKYFE-DSDIKEARACIREPRFVEVLLQNSMPSNRFVIEVDVIPKHSICKEKYFYIMMQSYA-DK--TWKQSKDLSLFVREGASSKNIL-ANAKQRDREFKQFLEKLKMWA-GSRKEAEEE-HRV-VVT
>ref|XP_036038446.1|  [location=chromosome] [chromosome=3] [completeness=complete] [organism=Onychomys torridus] [gcode=1] sterile alpha motif domain-containing protein 9-like [Onychomys torridus]
KAEQMSCMPHPFDSFHDDKCYIEHS-ILQVAETGPLNLIDPVHEFKALTNTETATEEDIKMKFSNEVFRFASACMNSRTNGTIHFGVEDKPHG---QIVGVKVTS--KDVFINHFNVMITKYFD-DSDIKEARVCIREPRFVEVLMQNNTSADRFVIEVDVIPKHSICKEKYFYIMMQSYT-DK--TWKQSKENSLFVREGASSKNIL-ANPKQRDREFKKFLENLKTWT-ASRKEAEE--EDR-MVT
>ref|XP_036038795.1|  [location=chromosome] [chromosome=3] [completeness=complete] [organism=Onychomys torridus] [gcode=1] sterile alpha motif domain-containing protein 9-like [Onychomys torridus]
KAEQMSCMPHPFDSFHDDKRYIEHS-VLQVAETGPLNLIDPVHEFKALTNTETATEVDIKMKFSNEVFRFAAACMNSRTNGTIHFGVEDKPHG---QIVGVKLTS--KDVFINHFNVMITKYFD-DSDIKEARACIREPRFVEVLMQNNTSADRFVIEVDVIPKHSICEEKYFYIRMQSYT-DK--TWKQSEENSLFVREGASSKNIL-ANPKQRDREFKKFLENLKTWT-ASRKEAEE--EDR-MVT
>ref|XP_034375667.1|  [location=chromosome] [chromosome=15] [completeness=complete] [organism=Arvicanthis niloticus] [isolate=mArvNil1] [specimen_voucher=T564M] [gcode=1] [sex=male] [tissue_type=Spleen (genome), brain & testis (transcriptome)] [dev_stage=adult] [geo_loc_name=USA: Santa Barbara] [lat_lon=34.41938 N 119.69905 W] [collection_date=06-Mar-2019] [collected_by=Huishi Toh] sterile alpha motif domain-containing protein 9-like [Arvicanthis niloticus]
KPEQMSCMPYPFNSFHDVKHYIEHA-ILRVAETGPLNLIDPVHEFKAFTNTETATEEDIKMKFSNETFRFAAACMNSRTNGTIHFGVKDKPHG---EIVGVQVTN--KDIFVNHFNIMITKYFE-EGQIREARACIREPRFVEVLLQNTTQSNRFVIEVDVIPNHSICHEKYFNIMMQSST-GK--SWKQSKDTSLFIREGASSRNIL-GNPNQRDREFKKFLEDLKTWT-ASRKAAEEQ-QLR-MVA
>ref|XP_049985914.1|  [chromosome=Unknown] [completeness=complete] [organism=Alexandromys fortis] [isolate=MF-2015] [gcode=1] [sex=female] [tissue_type=muscle, liver, lung and blood] [note=4th-generation inbreeding] sterile alpha motif domain-containing protein 9-like [Alexandromys fortis]
KPEHMSCMPHPFDSFHDDRRYIEHS-ILQVAETGPLNLIDPVHEFKALTNTETATEEDIKMKFSNEVFRFASACMNSRTNGTIHFGVKDKPHG---EIVGVKVTS--KDIFINHFNGMIKQYFE-DSDIKEARACIREPRFVEVLLQNNTSSDRFVIEVDVIPKHSICKDKYFYITMQSYT-DK--TWKQSTENSLFVREGASSKNIL-ANAKQRDREFKNFLENLKLWT-ASRKEAEE--H-R-VVT
>ref|XP_055468922.1|  [chromosome=Unknown] [completeness=complete] [organism=Psammomys obesus] [gcode=1] sterile alpha motif domain-containing protein 9-like [Psammomys obesus]
KPEQMACMPYPFDSFHEAKQYIEHS-ILRVPETGPLNLIDPVHEFKAFTNTEAATEEDLKMKFSNEVFRFAAACMNSRTNGTIHFGVKDKPHG---EVVGVKVTN--KDVFINHFNVMITKYFE-DSDIKEARACIREPRFVEVLLQNNTPSNRFVIEVDVIPKHSICKEKSFYIMMQSCT-DK--TWKQSKDSSLFVREGASSKNIL-ANVKQRDREFKKFLENLKTWT-KSRKEAEEE-QHR-VVV
>ref|XP_016281899.2|  [location=chromosome] [chromosome=5] [completeness=complete] [organism=Monodelphis domestica] [isolate=mMonDom1] [gcode=1] [sex=male] [tissue_type=spleen, liver] [dev_stage=adult] [geo_loc_name=USA: Davis, California] [lat_lon=38.544907 N 121.740517 W] [collection_date=2020-11-01] [collected_by=Leah Krubitzer, Rebecca Hodge] sterile alpha motif domain-containing protein 9-like [Monodelphis domestica]
EPKRLFCMPYPFDSFHDSCRYIQHY-ILQ-PETGPLNLIDPVHEFKALINTETATEEDIKMKFSNEVFRFASACMNSRTNGTIHFGVKDKPHG---EIIGMRITN--KDAFVDHFNKMLRHYFD-DNHVNKARKCIREPRFVEVLLQDNTSSDRCVIEVDVIPLYSICKEFYFSIKQQVLK-DG--KWKLNDEYGLFVREGASTKDIL-ANVRQNDAKYKMFLLELQTLA-SSRKSAEEE-HVT-KRK
>ref|XP_040597137.1|  [chromosome=Unknown] [completeness=complete] [organism=Mesocricetus auratus] [isolate=SY011] [gcode=1] [sex=female] [tissue_type=liver] [dev_stage=adult] sterile alpha motif domain-containing protein 9-like [Mesocricetus auratus]
KPQHMSCMPYLFDSFHDDRRYIEHS-ILQVAETGPLNLIDPIHEFKALTNTKTATEEDIKMKFSNEAFRFASACMNSRTNGTIHFGIKDKPHG---EIVGVKVPS--KDVFINHFNEMIKKYFE-DSDIKEARACIREPRFVEVLLQNNTQSDRFVIEVDVIPKHSICKEKYFYVMMQSYT-DK--TWKKSQENSLFVREGPSSKNIL-ANVNQRDREFRKFLENLKTWI-ASRKEAEE--Q-R-MVT
>ref|XP_027703736.1|  [chromosome=Unknown] [completeness=complete] [organism=Vombatus ursinus] [gcode=1] sterile alpha motif domain-containing protein 9-like [Vombatus ursinus]
EPKRLPCMPYPFDKFHDSYRYIQHY-ILQ-PETGRLNFIEPVHEYKALTNTGSATEEDIKMKFSNEVFRFASACMNSRTNGTIHFGVKDKPHG---EIIGLKITS--KDVFIDHFNLMIKRYFDYDEQATIACKCIREPRFVEVLLQDNTLSDRFVIEVDVIPQYSICKNIIFRIRMQNCK-EE--RWKERNEHSIFVREGASSKDIL-ANVKQNDADYQQLLLNLNSLV-KSRKSAEEE-YET-KRK
>ref|XP_041531603.1|  [chromosome=Unknown] [completeness=complete] [organism=Microtus oregoni] [isolate=MIOR12] [gcode=1] [geo_loc_name=USA: Oregon] [isolation_source=kidney] [lat_lon=45.06 N 124.0 W] [collection_date=2018-08] sterile alpha motif domain-containing protein 9-like [Microtus oregoni]
KPEHMSCMPHPFDSFHDDRRYIEHS-ILQVAETGPLNLIDPVHEFKALTNTETATEEDIKMKFSNEVFRFASACMNSRTNGTIHFGVNDKPHG---EIVGMKVTS--KDIFINHFNGMIKKYFE-DSDIKEARACIREPRFVEVLLQNKTSSDRFVIEVDVIPKHSICKEKYFYITLQSYT-DK--TWKQSTENSLFVREGASSKNIL-ANAKQRDREFKNFLENLKLWI-ASRKEAEE--H-R-VVT
>ref|XP_028635008.1|  [chromosome=Unknown] [completeness=complete] [organism=Grammomys surdaster] [isolate=TR1022] [gcode=1] [sex=female] [tissue_type=brain] sterile alpha motif domain-containing protein 9-like [Grammomys surdaster]
KPEQMSCMPYPFNSFHDVKHYIEHS-ILRVAETGPLNLIDPVHEFKALTNVETATQEDIKMKFSNETFRFAAACMNSRTNGTIHFGVKDKPHG---EIVGVQVTS--KDVFINHFNVMITKYFE-DSKIREARACIREPRFVEVLLQNNTQSNRFVIEVDVIPKHSICQEKYFYIMMQSET-GK--TWKQSKDTSLFVREGASSRNIL-GNPKERDREFTKFLEDLKTWI-ASRKAAEEE-ELR-MVA
>ref|XP_006834357.1|  [chromosome=Unknown] [completeness=complete] [organism=Chrysochloris asiatica] [gcode=1] [sex=female] [tissue_type=Spleen] [geo_loc_name=South Africa] PREDICTED: sterile alpha motif domain-containing protein 9-like isoform X1 [Chrysochloris asiatica]
KTQPVTCMPYPFDQFHAGQRYTEHC-VLP-PETGPLNLIDPIHEYKEFTNTDNATEKDSLMKFSNEVFKFASACMNSRTNGTIHFGVMDKPHG---EIVGVKITD--KDAFINHFNLMIQKYFE-KSHIKEAKKCIREPRFVEVLQQNNTLSDKFVIEVDVIPSHYVCKEKHFCVTMQNCK-DG--SWRPNKEHSLFVRDGAGCKDIL-ANVKQQDADFNEFIRNINSMV-ALRKEAEEE-FGV-KAN
>ref|XP_038176710.1|  [location=chromosome] [chromosome=2] [completeness=complete] [organism=Arvicola amphibius] [gcode=1] sterile alpha motif domain-containing protein 9-like [Arvicola amphibius]
KPEHMSCMPHLFDSFHDDRSYIEHS-ILQVAETGPLNLIDPVHEFKALTNTETATEEDIKMKFSNEVFRFASACMNSRTNGTIHFGVKDKPHG---EIVGVKVTN--KDIFINHFNGMIKKYFE-DSDIKEVRACIREPRFVEVLLQNNTSSDRFVIEVDVIPKHSICKDKYFYIMMQSYA-DK--TWKQSTENSLFVREGASSKNIL-ANAKQRDREFKNFLENLKSWI-ASRKEAEE--H-R-VVT
>ref|XP_051033136.1|  [chromosome=Unknown] [completeness=complete] [organism=Phodopus roborovskii] [gcode=1] sterile alpha motif domain-containing protein 9-like [Phodopus roborovskii]
KLEQMSCMPHLFDSFHDDRCYIEHS-ILQIAETGPLNLIDPVHEFKALTNTETATEEDIKMKFSNEVFRFASACMNSRTNGTIHFGVEDKPHG---EIVGVKVPS--KDVFINHFNVMIKKYFE-DSDIKEARACIREPRFVEVLLQNNTPSDRFVIEVDVIPKHSICKEKYFYIMMQSYT-DN--TWKPSKEVALFVREGPSSKNIL-ANAKQRDREFLKFQENLKTWT-ESRKEAEE--H-W-MVT
>ref|XP_052029158.1|  [location=chromosome] [chromosome=2] [completeness=complete] [organism=Apodemus sylvaticus] [gcode=1] sterile alpha motif domain-containing protein 9-like [Apodemus sylvaticus]
KPEQMSCMPYPFDSFHDVKQYIEHS-ILRVAETGPLNLIDPVHEFKAFTNIEQATQEDIKMKFSNETFRFAAACMNSRTNGTIHFGVMDKPHG---EIVGVHITS--KDVFINHFNIMITKYFE-DSVIREARACIREPRFVEVLLQNNTQSNRFVIEVDVIPKHSLCQDKYFYTMMQSYT-GT--TWKQNKDTSLFVRQGASSRDIL-SNPKQRDREFKKFLEDLKTWT-ASRKAAEEE-ELR-MIA
>ref|XP_021047211.1|  [location=chromosome] [chromosome=2] [completeness=complete] [organism=Mus pahari] [gcode=1] [sex=female] [tissue_type=tail] sterile alpha motif domain-containing protein 9-like [Mus pahari]
KPEQMSCMPYPFNYFHDVKQYIEHS-ILRVAETGPLNLIDPVHEFKAFTNTEKATEEDVKMKFSNETFRFAAACMNSRTNGTIHFGIKDKPHG---EIVGVQVTS--KDAFINHFNAMITKYFE-DSEISEARACIREPRFVEVLLKNSAQSNRFVIEVDVIPKHSICQEKYFYTMMQSCT-GG--TWKQSNDTSLFVREGASSRNIL-GNPKQRDREFKKFLEDLKTRT-ASRKAAEEE-ELR-MVA
>ref|XP_057645554.1|  [chromosome=1] [completeness=complete] [organism=Chionomys nivalis] [gcode=1] sterile alpha motif domain-containing protein 9-like [Chionomys nivalis]
KPEHMSCMPHLFDSFHDDKSYIEHS-ILQVAETGPLNLIDPVHEFKALTNTETATEEDIKMKFSNEVFRFASACMNSRTNGTIHFGVKDKPHG---EIVGVKVTS--KDIFINHFNGMIKKYFD-DSDIKEARACIREPRFVEVLLQNKTPSDRFVIEVDVIPKHSICKEKYFYIMMQSYT-DK--TWKQSTENSLFVREGASSKNIL-ANAKQRDREFKNFLENLKLWI-ASRKEAEE--H-R-VVT
>ref|XP_020843064.1|  [chromosome=Unknown] [completeness=complete] [organism=Phascolarctos cinereus] [isolate=Bilbo 61053] [specimen_voucher=AM:M.47724] [gcode=1] [sex=female] [tissue_type=spleen] [dev_stage=adult] [geo_loc_name=Australia] [collection_date=01-Aug-2015] [collected_by=Australia Zoo Wildlife Hospital] sterile alpha motif domain-containing protein 9-like [Phascolarctos cinereus]
---GQSCLTYPFDKFHKSFRYKEHDVIIQ-PETGLLNLIDPVHEFKALTDTEGATEKDIKMKFSNEVFRFASACMNCRTNGTIHFGVKDKPHG---EIVGVKLTEKDKSAFIDHFYKKMEDYFG-KDGIEEAKKCIRPPRFVEVLLKNNITSDRFVIEVDIIPKHSICEKKYFQIKMQTCKENR---WEKNTEFSLFVRDGTSSKDIY-ANSKQKDGHLKIFLSGLESQD-ESRKAAESY---RPKEI
>ref|XP_027703686.1|  [chromosome=Unknown] [completeness=complete] [organism=Vombatus ursinus] [gcode=1] sterile alpha motif domain-containing protein 9-like [Vombatus ursinus]
---GQSCSTHPFDQFHKSFRYKEHDVIIQ-PETGLLNLIDPVHEFKALTDTEGATEKDIKMKFSNEVFRFASACMNCRTNGTIHFGVKDKPHG---EIVGVKLAKEDKSTFIDHFYKKIEDYFG-KNGVGEAKQCIRPPRFVEVLLKNNVTSDRFVIEVDIIPKHSICEKKYFPIKMQTCKENR---WEKNTEFSLYVRDGTSSKDIY-ANTKQKDEHLKAFLLDLESQD-ESRKAAESY---RPKEI
>ref|XP_001378512.2|  [location=chromosome] [chromosome=5] [completeness=complete] [organism=Monodelphis domestica] [isolate=mMonDom1] [gcode=1] [sex=male] [tissue_type=spleen, liver] [dev_stage=adult] [geo_loc_name=USA: Davis, California] [lat_lon=38.544907 N 121.740517 W] [collection_date=2020-11-01] [collected_by=Leah Krubitzer, Rebecca Hodge] sterile alpha motif domain-containing protein 9-like [Monodelphis domestica]
---GQTCQTYPFDKFHKSFRYRE-QTIIQ-PETGSFNLIDPIHEFKALTNTERATEEDILMKFSNEVFRFASACMNCRTNGTIHFGVKDSPHG---EIVGLKLTEEDKEKFVDHFYKKIEVYFE-KDDVSQAKQCIRPPRFVEVLLKNNIVSDRFVIEIDIVPKHSICENKYFQVKMQIFKENK---WGKNAELSLYVRDGTSSKNIY-ANPKQKDGNIKAFLAELEKCV-KLRKEAEDH---QPKEI
>ref|XP_036617339.1|  [location=chromosome] [chromosome=5] [completeness=complete] [organism=Trichosurus vulpecula] [isolate=mTriVul1] [gcode=1] [sex=male] [tissue_type=muscle (forearm)] [dev_stage=pouch-young] [geo_loc_name=New Zealand: Sandymount, Otago Peninsula (Trap 21)] [lat_lon=45.891340 S 170.657015 E] [collection_date=17-May-2018] [collected_by=Tim Hore, Mel Laird, Sol Wogan] sterile alpha motif domain-containing protein 9-like [Trichosurus vulpecula]
---GWSCSTYPFDSFHKSFRYKEHDVIIQ-PETGLLNLIDPVHEFKALTATEGATDKDIKMKFSNEVFRFASACMNCRTNGTIHFGVKDKPHG---EIVGVKLTEVDKSTFIDHFYTKMEDYFD-KEGVGEAKQCIRPPRFVEVLLKNDTTSERFVIEVDIIPKHSICNKKYFPIKMQTYKKNR---WEKNTELSLFVRDGTSSKDIY-ANPKQKDGNLKAFLSGLESQD-ESRKAAEDY---RPKEI
>ref|XP_043821246.1|  [location=chromosome] [chromosome=5] [completeness=complete] [organism=Dromiciops gliroides] [isolate=mDroGli1] [gcode=1] [sex=female] [tissue_type=kidney, liver] [dev_stage=adult] [geo_loc_name=Chile: San Martin, comuna de Valdivia, Region de los Rios] [lat_lon=39.647794 S 73.196942 W] [collection_date=2014-02-10] [collected_by=Roberto Nespolo, Julian Quintero] sterile alpha motif domain-containing protein 9-like [Dromiciops gliroides]
---GRPCSPYPFDNFHKSFWYKEHDIIIQ-PETGLLNLIDPVHEFKALTETEGATENDIKMKFSNEVFRFASACMNCRTNGTIHFGVKDKPHG---EIVGVKLGGEDKSAFVDHLNKKIEDYFG-KEDVREAKQCIRPPRFVEVLLKNNTTSDRFVIEVDIIPKHSICEKKYFPIKMQTCKGNK---WEKATEFSLFVRDGASSKDIY-ANPKQKDGHFKVFLSNLESLD-KSRKAEEDF---QPKEA
>ref|XP_008820771.1|  [chromosome=Unknown] [completeness=complete] [organism=Nannospalax galili] [isolate=Female #2095] [gcode=1] [sex=female] [tissue_type=brain] [geo_loc_name=Israel: Animal Facility of the Institute of Evolution, University of Haifa] sterile alpha motif domain-containing protein 9-like [Nannospalax galili]
ETEPMSCMPYPFDCFHASKHYIEHS-ILQVAETGPLNLIDPIHEFKALTNTETATEQDIKMKFSNEVFRFASACMNSRTNGTIHFGVKDKPHG---EIVGVEITR--KESFIEHFNVMMKKYFE-KDDINEAKECIREPRFVEVLLQNNTLSNRFVIEVDVIPKHSICKEKYFQVNMQGYT-AK--TQKQDQNPSLFVREGATTPDIL-ANVKQRDRNKRKFQEKLKSSI-TLRKEAEEE-HRR-KVT
>ref|XP_044534687.1|  [location=chromosome] [chromosome=5] [completeness=complete] [organism=Gracilinanus agilis] [isolate=LMUSP501] [gcode=1] [sex=male] [tissue_type=liver] [dev_stage=adult] [geo_loc_name=Brazil: Panga] [lat_lon=19.9 S 48.23 W] [collection_date=2019-05-19] [collected_by=Natalia O. Leiner] sterile alpha motif domain-containing protein 9-like [Gracilinanus agilis]
---GRLCQTYPFDKFHESFRYRE-GAIMP-PETGPLNLIDPAHEYKALTNTERATEEDIMMKFSNEVFRFASACMNRRTNGTIHFGVKDSPHG---EIVGVKLTEGDKEKFVNHFYKKIEVCFD-KDNIHQAKQCIRQPRFVEVLLKNNVVSDRFVIEVDIVPKHSICENKYFQVKLQSFKENR---WEKNTELSLFVRDKTSSNDIY-ANPKQKDGNFKAFLADLEIWV-KLRKEADNY---QPKEI
>ref|NP_001406829.1|  [chromosome=4] [organism=Rattus norvegicus] [strain=BN] [gcode=1] [map=4q13] sterile alpha motif domain containing 9 like 1 [Rattus norvegicus]
KSEQMSCMPHPFNFAHDAKRYIEHS-ILRVAETGPLNLIDPVHEFKAFTNTETATQEQMKMKFSNETFRFAAACMNTRTNGTIHFGVKDKPHG---EIVGVQVTS--KDIFINHFNVMITKYFE-DSDIHEARACIREPRFVEVLLLNNTQSNRFVIEVDVIPKHSICQEKYFYVMLQTCT-GT--TWKQSKDTSLFVREGASSRDIL-GNPKQRDREFKKFLENLKMSI-ASRKAAEE---CM-VVS
>ref|XP_032762875.1|  [location=chromosome] [chromosome=6] [completeness=complete] [organism=Rattus rattus] [isolate=New Zealand] [gcode=1] [sex=male] [tissue_type=muscle] [dev_stage=adult] sterile alpha motif domain-containing protein 9-like [Rattus rattus]
KSEQMSCMPHPFNFAHDAKRYIEHS-ILRVAETGPLNLIDPVHEFKAFTNTETATQEQMKMKFSNETFRFAAACMNTRTNGTIHFGVKDKPHG---EIVGVQVTS--KDIFINHFNVMITKYFE-DSDIHEARACIREPRFVEVLLLNNTQSNRFVIEVDVIPKHSICQEKYFYVMLQTCT-GT--TWKQSKDTSLFVREGASSRDIL-GNPKQRDREFKKFLDNLKMSI-ASRKAAEE---CM-VVS
>ref|XP_003771993.1|  [location=chromosome] [chromosome=5] [completeness=complete] [organism=Sarcophilus harrisii] [gcode=1] [cell_line=91H] sterile alpha motif domain-containing protein 9-like [Sarcophilus harrisii]
---GRPCSPYPFDNFHKSFRYKERDVIIQ-PETGSLNLIDPAHEFKALTETEGATRKDIYMKFSNEVFRFASACMNRRTNGTIHFGVKDKPHG---EIVGVKVIEEDKNKFVEHFYKKIEDYFS-KEEVEEAKQCIRPPRFVEVLLKNNIPSDRFVIEVDIIPKHSICVKKYFPIKMQTFENNK---WEKNAEFSLFVRDGASSKDIY-ANAKQKDRQLKEFLTNLESWD-ESRKAAEDY---RPKER
>ref|XP_068942244.1|  [chromosome=Unknown] [completeness=complete] [organism=Petaurus breviceps papuanus] [isolate=PSGF00001] [sub_species=papuanus] [gcode=1] [sex=female] [tissue_type=thigh muscle] [dev_stage=adult] [isolation_source=US Pet Trade] sterile alpha motif domain-containing protein 9-like [Petaurus breviceps papuanus]
---GRPCSTYPFDKFHKSFRYKEHDVIIQ-PETGLLNLIDPVHEFKALTATEGATDKDIKMKFSNEVFRFASACMNCRTNGTIHFGVKDKPHG---EIVGVKLTKEDKSTFVEHFYKKIEDYFG-KERVGEAKQCIRPPRFVEVLLKNDITSDRFVIEVDIVPKHSICEKKYFPIKMQTCKENR---WEKNTEFSLFVRDGASSKDIY-ANPKQKDGNLNAFLSGLESQD-ELRKAAEDN---QPKET
>ref|XP_051856775.1|  [location=chromosome] [chromosome=5] [completeness=complete] [organism=Antechinus flavipes] [isolate=AdamAnt] [ecotype=Samford, QLD, Australia] [gcode=1] [sex=male] [tissue_type=testis] [dev_stage=adult] [geo_loc_name=Australia:Samford, QLD] [lat_lon=27.3666667 S 152.86666666 E] sterile alpha motif domain-containing protein 9-like [Antechinus flavipes]
---GRPCSPYPFDNFHKSFRYKEHDVIIQ-PETGSLNLIDPAHEFKALTETEGATRKDIYMKFSNEVFRFASACMNCRTNGTIHFGVKDKPHG---EIVGVKVTNEDKNKFTEHFYKKIEDYFG-KEGVEEAKECIRPPRFVEVLLKNNIASDRFVIEVDIIPKHSICVKKYFPIKMQTLENNK---WEKNAEFSLFLRDGASSKDIY-ANAKQKDRQLKEFLTNLDSRD-ESRKAAEDY---RPKER
>ref|XP_038964512.2|  [chromosome=4] [completeness=complete] [organism=Rattus norvegicus] [strain=BN/NHsdMcwi] [bio_material=RGD 61498] [gcode=1] [sex=male] [tissue_type=kidney, spleen, liver] [geo_loc_name=USA: Wisconsin, Milwaukee] [lat_lon=43.05 N 88.04 W] [collected_by=Rebecca Schilling, Melinda Dwinell] sterile alpha motif domain-containing protein 9-like [Rattus norvegicus]
KSEQMSCMPHPFNFAHDANRYIEHS-ILRVAETGPLNLIDPVHEFKAFTNTETA-QEQMKMKFSNETFRFAAACMNTRTNGTIHFGVKDKPHG---EIVGVQVTS--KDIFINHFNVMITKYFE-DSDIHEARACIREPRFVEVLLLNNTQSNRFVIEVDVIPKHSICQEKYFYVMLQTCT-GT--TWKQSKDTSLFVREGASSRDIL-GNPKQRDREFKKFLENLKMSI-ASRKAAEE---CM-VVS
>ref|XP_027245644.1|  [chromosome=1] [completeness=complete] [organism=Cricetulus griseus] [strain=17A/GY] [gcode=1] [map=unlocalized] [sex=female] [tissue_type=liver] [geo_loc_name=USA: Baltimore, MD] [isolation_source=Laboratory Animal] [lat_lon=39.299625 N 76.593518 W] [collection_date=2014-04-16] [note=pooled liver cells from 5 individuals] sterile alpha motif domain-containing protein 9-like [Cricetulus griseus]
KPEQMSCMPYPFDSFHDDRRYIERY-ILQVAETGPLNLIDPVHEFKDLTNTKT--EDQIKMKFSNEVFRFASACMNTRTNGTIHFGVKDKPHG---EIVGVKIPS--KDVFVDHFNKMIKKYFE-DSDIKEARECIREPRFVEVLLQNNTPSDRFVIEVDVIPKHSICKEKYFYIMMQSYT-DE--T---CKENCLFVREGASSKNIL-AKANQRDREFRKFLENLKTRI-ASRKEAEE--Q-R-MVT
>ref|XP_003496999.1|  [chromosome=Unknown] [completeness=complete] [organism=Cricetulus griseus] [gcode=1] [cell_line=CHO-K1] sterile alpha motif domain-containing protein 9-like [Cricetulus griseus]
KPEQMSCMPYPFDSFHDDRRYIERY-ILQVAETGPLNLIDPVHEFKDLTNTKT--EDQIKMKFSNEVFRFASACMNTRTNGTIHFGVKDKPHG---EIVGVKIPS--KDVFVDHFNKMIKKYFE-DSDIKEARECIREPRFVEVLLQNNTPSDRFVIEVDVIPKHSICKEKYFYIMMQSYT-DE--T---CKENCLFVREGASSKNIL-AKANQRDREFRKFLENLKTRI-ASRKEAEE--Q-R-MVT
